# Supplementary material for: Stool Phospholipid Signature is Altered by Diet and Tumors
Source: PLoS One. 2014 Dec 3;9(12):e114352. doi: 10.1371/journal.pone.0114352 (PMC4254978; doi:10.1371/journal.pone.0114352)
Supplement: Dataset S1 — Normalized phospholipid and bacterial quantities. (XLSX) [file pone.0114352.s006.xlsx]

## Sheet: Phosphatidylcholine
Values are relative to the bulk class quantity for each sample. Divided by normalized stool weight.		Normalized pmol/g stool
		Ctl diet no Tx				HFD no Tx				Ctl diet AOM-DSS				HFD AOM-DSS
Name	Average m/z	A1	A2	A3	A4	B1	B2	B3	B4	C1	C2	C3	C4	D1	D2	D3	D4	D5	D6
PC(10:0/18:0)	677.317				0.000446836				0.000529769		0.000797111	0.000218524	0.00069533		0.00275552	0.00749652			0.000623737
PC(10:0/18:1(9Z))	675.427								5.45168e-05			2.24876e-05	0.00145341	0.000154881	0.00134922			0.00159639	2.39303e-05
PC(10:0/18:2(9Z,12Z))	673.868		0.000572237			7.84008e-05
PC(10:0/19:0)	691.874		0.000577355					0.000163828			0.076838		0.00899153	0.0114416	0.00330748	0.002086	0.0201746	0.00071423	0.00304651
PC(10:0/20:0)	705.536	0.212806	0.0757756	0.101439	0.064607	0.0437018	0.00794797	0.0343089	0.107352	0.000278296	0.0524154	0.0442815	0.0170504	0.0089025	0.0331389	0.0506667	0.0144456	0.0183816	0.0138713
PC(10:0/21:0)	719.721	0.138707	0.0544259	0.0694929	0.0314647	0.0289385		0.0187776	0.0132855	0.000655777	0.244027	0.00548012	0.00624216	0.0531484	0.013284	0.0194116	0.0321016	0.0580641	0.0259347
PC(10:0/22:0)	733.958	0.0529107	0.169291	0.172692	0.0979625	0.0599209	0.0150364	0.0223882	0.0654973	0.0404326	0.0134651	0.0270169	0.0122673	0.0495722	0.0137476	0.0324135	0.0263713	0.0184423	0.0134753
PC(10:0/23:0)	747.545	0.0184769	0.0761978	0.0642129	0.0150805	0.0300397	0.029272	0.0263549	0.0142983	0.0312531	0.180289	0.00589791	0.0157875	0.0444273	0.010241	0.00665297	0.0595933	0.0662916	0.0652418
PC(10:0/24:0)	761.469	0.231293	0.175075	0.174452	0.214151	0.106032	0.150839	0.078403	0.106364	0.0218395	0.109171	0.0438741	0.0208071	0.0334777	0.0576889	0.0527936	0.056798	0.0659676	0.077705
PC(10:0/25:0)	775.838	0.0399455	0.0962538	0.0434228	0.0070339	0.0169705	0.00571295	0.0106863	0.00839022		0.0307996	0.00346087	0.0200672	0.0144917	0.0157663	0.0237084	0.0341755	0.027305	0.000993267
PC(10:0/4:0)	481.602		0.000546265		0.000391029	0.00368752							0.00277615		0.0029373	0.00360065	0.000146649	0.00335291	0.00471861
PC(12:0/18:1(9Z))	703.512	0.265262	0.147337	0.087601	0.0888899	0.0702695	0.0164661	0.0536205	0.0636985	0.0351298	0.190678	0.0262749	0.0356365	0.0754374	0.050615	0.0290415	0.0210469	0.0411164	0.0311926
PC(12:0/18:2(9Z,12Z))	701.636	0.0193004							0.000846557		0.00341195	0.000349196	0.000993082		0.00119071			2.44488e-05	6.09447e-05
PC(12:0/20:5(5Z,8Z,11Z,14Z,17Z))	723.393	0.016248	0.00384755	0.0136349	0.00118102	0.00236172	0.0247689		0.0216101	0.0822656	0.072483	0.00891392	0.017208	0.00699475	0.00796831	0.00180319	0.0093943	0.00282623	0.00804755
PC(12:0/22:6(4Z,7Z,10Z,13Z,16Z,19Z))	749.331		0.0478577	0.00205054	0.0115	0.000980567		0.0195436	0.00566474		0.0938378	0.00233664	0.0361159	0.0252606	0.013434	0.0141764	0.0166961	0.0279054	0.0274369
PC(12:0/26:0)	817.602	0.0226439	0.0184874	0.116909	0.00148831	0.0217652		0.0147231	0.00920436	0.000277712	0.0235711	0.0037967	0.00280146	0.0490253	0.00306711	0.00318377	0.0127738	0.00205734	0.0291893
PC(13:0/13:0)	650.436	0.361542	0.105101	0.136974	0.0617537	0.0683108	0.0380814	0.0408639	0.0326672	0.0472586	0.0166947	0.0134749	0.00796918	0.00771688	0.007091	0.0106124	0.016085	0.0110625	0.00582663
PC(13:0/18:2(9Z,12Z))	715.778	7.16182e-05				0.000956565					0.0101931		0.00247011		0.0055284	0.0138243	0.00552732	0.00188627	8.2363e-05
PC(13:0/18:3(6Z,9Z,12Z))	713.524	0.0229737	0.000214766	0.000156397	0.000518143	0.00079886	0.00354652		0.00373706		0.00211469	0.0015415	0.002425	0.00438832	0.00532571			0.000837154	0.000579533
PC(13:0/18:4(6Z,9Z,12Z,15Z))	711.408				0.000284239	0.00313744			0.00956731		0.0013955	0.00394641	0.00219885		0.000437719	0.0017717	0.0042452	0.00328334	0.000810622
PC(13:0/20:3(8Z,11Z,14Z))	741.702		0.0184844		0.0482149			0.0069516		0.000473779	0.000540683		0.0176879	0.00202486	0.00483968	0.006546	0.00756486	0.00742433	0.00340405
PC(13:0/20:4(5Z,8Z,11Z,14Z))	739.506				0.000492755	0.000908891	0.00238827	0.000413139	0.00727675		0.0147953	0.00300158	0.00300975		0.00767653	0.00218525	0.00862082	0.012731	0.00105433
PC(13:0/20:5(5Z,8Z,11Z,14Z,17Z))	737.489	0.0495205	0.0454159	0.0729886		0.0208062			0.00518822		0.0112236	0.00214008	0.00874803	0.0108607	0.0100626	0.00547199	0.0179269	0.00402185	0.00955737
PC(13:0/22:2(13Z,16Z))	771.558		0.0877482	0.118994	0.0378535	0.0258085		0.00723201		0.0241196	0.0920434		0.0235449		0.0125684	0.0115113	0.0259623	0.0348105
PC(13:0/22:6(4Z,7Z,10Z,13Z,16Z,19Z))	763.45		0.0647803	0.0685294	0.0553033	0.0254645	0.0198457	0.0354161	0.0556089	0.00365345	0.0273766	0.022938	0.0141288	0.0482289	0.0284893	0.0286586	0.00404091	0.0305134	0.0145842
PC(14:0/18:1(11Z))	731.923	0.0192577	0.0234263	0.000702437	0.00455722	0.0141751	0.0300541	0.0213388	0.0161699		0.0665548	0.00666992	0.00951697	0.00962215	0.0126685	0.0188011	0.0215525	0.0150903	0.0121044
PC(14:0/18:2(11Z,14Z))	729.575		0.0128331	0.00653031	0.0381861	0.000466811					0.062416		0.00575818		0.00476923	0.00871547		0.00246878	0.0123226
PC(14:0/18:3(9Z,12Z,15Z))	727.211					0.00010785							0.00795215	0.000805195	0.00448755	0.000631131	0.00337049	0.0027546	0.0036032
PC(14:0/18:4(6Z,9Z,12Z,15Z))	725.586		0.0210667			0.000162071		5.59929e-05	0.010418		0.0283998	0.00429733	0.00669387	0.00346488	0.00297458	0.00463554		0.0102853
PC(14:0/2:0)	509.309	0.000465466	0.0407414			0.015447		0.0142797	9.23042e-05			3.80745e-05	0.00294866	0.000497962	0.00172405		0.00239036		0.00568089
PC(14:0/20:4(5Z,8Z,11Z,14Z))	753.765	0.0257312		0.010821	0.0180714				0.00058662		0.00927536	0.000241974	0.00145029		0.00457355	0.00620598	0.00200582	0.00998957	0.00311652
PC(14:0/20:5(5Z,8Z,11Z,14Z,17Z))	751.626	0.0537334	0.0236805	0.0335506	0.0300441	0.00701866	0.0740794	0.0396804	0.0375841	0.119875	0.0144922	0.015503	0.0160879	0.010307	0.00524837	0.011089	0.0128959	0.00426794	0.00794554
PC(14:0/22:6(4Z,7Z,10Z,13Z,16Z,19Z))	777.668	0.025193		0.0240163	0.0369605	0.0177551	0.000975526	0.000592217			0.0185645		0.00609794		0.00944504	0.0112896	0.00995748	0.0280021	0.0430209
PC(14:0/24:1(15Z))	815.547	0.0523636	0.0367594	0.00154432	0.0153181	0.00894506	0.00319853	0.0003003	0.0171463	0.000636335	0.00860582	0.00707264	0.0263888	0.0292647	0.0298357	0.0285788	0.00517958	0.0128545	0.0358707
PC(14:0/26:0)	845.959	0.0712194				0.00021892	0.00144705	0.000675048	0.0441134		0.0180098	0.0181963	0.0021719		0.00305051	0.00285197	4.44546e-05	0.00527858	0.00460292
PC(14:1(9Z)/0:0)	465.339					6.68196e-05										8.25027e-05
PC(15:0/18:1(11Z))	745.781	0.107306	0.172322	0.183605	0.100485	0.069214	0.0296152	0.0832534	0.0374136	0.0567437	0.166962	0.0154327	0.0230343	0.0525162	0.0252639	0.0691751	0.0445502	0.0199661	0.0529767
PC(15:0/18:2(9Z,12Z))	743.904	0.0734947		0.0463822	0.0293681	0.026365	0.00935641	0.0573895	0.0213317		0.0887021	0.0087991	0.0304895	0.0313954	0.0164092	0.0248099	0.0228562	0.0363418	0.0344668
PC(15:0/20:3(8Z,11Z,14Z))	769.682	0.170163	0.0443776		0.0958049	0.0088415	0.0799656	0.0296005	0.0170523	0.000989403	0.0550848	0.0070339	0.0170145	0.0607192	0.0178551	0.0130466	0.0270687	0.0594195	0.0995609
PC(15:0/20:5(5Z,8Z,11Z,14Z,17Z))	765.747	0.072216	0.0743339	0.132612	0.0591874	0.0178008	0.0330677	0.0233043	0.107997	0.0216117	0.0311637	0.0445475	0.0181339	0.00374783	0.0182264	0.0148429	0.0260876	0.0249204	0.0284136
PC(15:0/22:1(11Z))	801.576	0.0564777	0.0134561	0.0533095	0.000997426	0.0134032	0.0176442	0.0150013	0.0142239		0.0275018	0.00586719	0.00477789	0.0284045	0.00884305	0.0173403		0.0128931	0.0317402
PC(15:0/22:2(13Z,16Z))	799.614	0.00155279	0.0151872	0.0347559	0.000283888	0.0313149	0.00161095	0.00721807	0.00964949		0.0363319	0.00398031	0.00316612	0.00528609	0.0114082	0.00943081	0.0261362	0.00720547	0.0188676
PC(15:0/22:6(4Z,7Z,10Z,13Z,16Z,19Z))	791.661		0.0905851	0.138865	0.0540308	0.0213043	0.0306667			9.58603e-05	0.00568049		0.0286621	0.0246294	0.0188018	0.0356348	0.0197493	0.0170097	0.0709329
PC(15:1(9Z)/0:0)	479.893				0.000379242	9.76777e-05		0.000135293					0.000667184			9.35736e-05		0.00750275
PC(15:1(9Z)/22:2(13Z,16Z))	797.736		0.0378099	0.0788681	0.0409652	0.0122398	0.00314201	0.0410951	0.0249084			0.0102745	0.0165857	0.0183935	0.0137527	0.0136537	0.0201873	0.0208806	0.0346511
PC(15:1(9Z)/22:4(7Z,10Z,13Z,16Z))	793.753	0.103766	0.07637	0.109509		0.017111	0.0144728	0.0423909	0.0461522	0.0165064	0.0326663	0.0190373	0.0124476	0.0440654	0.0190324	0.0337524	0.0408405	0.0363877	0.0299144
PC(16:0/15:1(14))	717.848		0.0786853	0.0193968	0.00466297	0.000291413	0.0130974	0.0254827	0.0094653		0.0518852	0.00390433	0.0217252	0.0078172	0.00917181	0.0169621	0.00360613	0.00533814	0.00497859
PC(16:0/18:1(9Z))	759.935	0.410879	0.323722	0.275688	0.0889163	0.0791047	0.0853353	0.222673	0.166874	0.0888993	0.0888622	0.0688337	0.038004	0.117467	0.0275991	0.102702	0.0370746	0.0490095	0.0567217
PC(16:0/18:2(10E,12Z))	758.078	0.198679	0.134256	0.166243	0.124512	0.0868155	0.104991	0.107223	0.0257852	0.0309611	0.0909307	0.0106361	0.0225357	0.0658752	0.0524455	0.0414233	0.0477217	0.0358354	0.135247
PC(16:0/18:3(6Z,9Z,12Z))	755.672		0.0227155	0.00107028	0.000926183	0.00673625		0.000193257	0.0159855		0.00645504	0.00659385	0.0146292		0.0119182	0.00789195	0.00824766	0.00639172	0.0212552
PC(16:0/2:0)	537.43		0.015191	8.52133e-05		0.00181835			0.00427994			0.00176543	0.00116636		0.000892798	0.00766601	0.00263284	0.00509535	0.00644986
PC(16:0/20:3(5Z,8Z,11Z))	783.638	0.0855383	0.157647	0.152267	0.134341	0.0871507	0.170194	0.0668365	0.0534676	0.0161664	0.0427299	0.0220548	0.0177021	0.0576621	0.0580145	0.0376018	0.0509948	0.0372022	0.0825272
PC(16:0/20:4(5Z,8Z,11Z,14Z))	781.939	0.0889191	0.0632371	0.0909339	0.0663722	0.00178081	0.0294305	0.0607897	0.113046	0.0344653	0.0394104	0.0466301	0.0164668	0.0451216	0.022611	0.0318486	0.0210834	0.032231	0.0420262
PC(16:0/20:5(5Z,8Z,11Z,14Z,17Z))	779.526		0.0196051			0.04705	0.00169408	0.0065748	0.0254343		0.016186	0.0104914	0.00614474	0.0247805	0.0121904	0.00355053	0.00643664	0.00109951	0.013045
PC(16:0/22:4(7Z,10Z,13Z,16Z))	809.771	0.161032	0.0939026	0.0353571	0.120973	0.0156343	0.0417268	0.0201533	0.0279214	0.0211766	0.0629698	0.0115173	0.0199407	0.00534744	0.0340503	0.0531258	0.0184088	0.0185842	0.0600081
PC(16:0/22:5(4Z,7Z,10Z,13Z,16Z))	807.637	0.000731374	0.0667189	0.0888809	0.0286027	0.0288829	0.00943475	0.0488106	0.029209	0.000319813	0.0100248	0.0120484	0.00433258	0.0117966	0.0128373	0.0246471	0.0287266	0.0149532	0.0205537
PC(16:0/22:6(4E,7E,10E,13E,16E,19E))	805.945	0.0200365	0.0712485	0.0202237	0.0274805	0.025395	0.00346872	0.0201286	0.0421543		0.0119182	0.0173882	0.0146584	0.0542568	0.00681117	0.00835718	0.0193054	0.0355551	0.0379686
PC(16:0/23:5(8E,11E,14E,17E,20E))	821.356	0.00404209	0.0226378	0.00431202	0.0333731	0.00262916		0.0015307	0.0213839		0.0466975	0.00882061	0.00572244	0.00434132	0.0088682	0.00206564	0.0192424	0.0152402	0.0290019
PC(16:0/24:1(15Z))	843.766		7.00221e-05		0.000914999						0.000798079		0.00375799		0.00409751	0.00826829	0.00191736	0.00927194	0.0191588
PC(16:0/26:0)	873.681										0.000115174		0.00146775		0.000348719	0.000127306		0.00108787	0.00560094
PC(16:0/26:2(5Z,9Z))	869.617					4.90933e-05					0.00127925		0.000410064		0.00095225	5.09295e-05		0.00209799	0.00276097
PC(16:0/3:0)	551.277	0.0320861	0.0161741	0.0267629		0.0113065	0.0140074	0.0218564	0.00360243	0.00071219	0.00031152	0.00148596	0.00184501	0.00222096	0.0031067	0.00165515	0.000413587	0.00120546	0.0177399
PC(16:0/3:1(2E))	549.642		0.000943396			0.00152521	0.000480091	0.000246443	0.000239459		0.00148911	9.87742e-05	0.00121331		0.00336001	0.0126642	2.88134e-05	0.0064926	0.00560131
PC(16:0/5:0(COOH))	609.065	0.00113749												0.000162738	0.000121849			2.60481e-05	9.18134e-05
PC(16:0/5:0)	579.682								0.000113941		0.000399137	4.69996e-05	0.000429877		0.000856446		0.000220044	0.000563494	0.000748128
PC(16:0/5:1(4E))	577.61	0.000559827	0.000151862	0.000297369											0.00118207		3.97057e-05		0.00557203
PC(16:0/9:0(COOH))	665.287														0.000442116	9.93666e-05
PC(16:1(9E)/0:0)	493.784												4.74472e-05		0.00044064			7.99373e-05	3.3061e-05
PC(16:1(9Z)/2:0)	535.436				0.00101617	4.42381e-05		0.000322227	0.000860567		0.000853825	0.000354974	0.000683988	0.0201722	0.0032565			5.60525e-05	0.00674949
PC(16:1(9Z)/22:6(4Z,7Z,10Z,13Z,16Z,19Z))	803.478	0.0217179	0.0117231	0.0229332	0.000343871			0.00115515	0.00815011	0.00237191	0.00673365	0.00336183	0.0126434	0.00344696	0.00753837	0.0120171	0.00657976	0.0127089	0.00453846
PC(17:0/10:0)	663.851					0.000543818		0.000368612	0.000575745			0.000237488			0.000102968			2.51469e-05
PC(17:0/18:1(9Z))	773.621	0.113897	0.0324863	0.0204616	0.0452791	0.0274727	0.0291426	0.00914825	0.0243511	0.0168968	0.154249	0.0100446	0.00517964	0.0718785	0.0183143	0.0187899	0.0304969	0.0206286	0.0752192
PC(17:0/20:4(5Z,8Z,11Z,14Z))	795.697	0.0534469	0.0290922	0.0148959	0.0668637	0.0289272	0.036379	0.00740382	0.0179873	0.0130251	0.0567829	0.00741955	0.0140268	0.0120194	0.013453	0.0344451	0.0164815	0.0288505	0.0358834
PC(17:0/22:2(13Z,16Z))	827.24	0.015963				0.000553949					0.00732862		0.00599843	0.00682337	0.00497227	0.000565318	0.0129819	0.0151955	0.0193331
PC(17:0/22:4(7Z,10Z,13Z,16Z))	823.639	0.00795144	0.0258591		0.000292902	0.0012248		0.00928823			0.0103512		0.0125121	0.0257031	0.00719749	0.0112577	0.0100089	0.00544415	0.0128179
PC(17:0/22:6(4Z,7Z,10Z,13Z,16Z,19Z))	819.725	0.000997091	0.0244003	0.043817	0.0135422	0.00566568	0.0100298	0.000877087	0.0474297	0.000431703	0.0275933	0.0195642	0.00522509		0.0154406	0.0273708	0.0067616	0.0170036	0.0151605
PC(17:1(10Z)/0:0)	507.692		0.00847474	0.000911503	0.000425976	0.00327459		0.00850786	0.000308859		0.0115562	0.000127401	0.00150683	0.00428798	0.00549532	0.000136105	0.00411941	0.00980162	0.00222317
PC(17:1(9Z)/22:2(13Z,16Z))	825.466		0.0389854	0.000584511		0.00822334		0.00015925	0.0169582	0.000273605	0.00487481	0.00699506	0.00357815	0.00640993	0.00596108	0.00170105	0.00607769	0.00473674	0.00621253
PC(17:2(9Z,12Z)/0:0)	505.293	0.00892317	0.000375452		0.000724169			0.000208014					0.00235009		0.00287926	0.00396125			0.000620239
PC(18:0/11:1(10E))	689.868		0.00392841										0.00140173	0.00137692	0.00292138	9.44887e-05	7.05825e-05	0.000215476	2.77207e-05
PC(18:0/18:0)	789.652	0.0726301	0.137399	0.122713	0.118305	0.0237639		0.07092	0.0352653		0.0158739	0.0145465	0.01241		0.0505656	0.0135267	0.0664368	0.0385597	0.0505063
PC(18:0/18:1(11Z))	787.769	0.175167	0.0956261	0.0265112	0.0494059	0.0727772	0.0356788	0.091689	0.0870017	0.118402	0.17275	0.0358873	0.0261271	0.0718813	0.0210473	0.0680404	0.0104436	0.0312859	0.0595533
PC(18:0/18:2(10Z,12Z))	785.823	0.245303	0.161644	0.268668	0.0482413	0.0603621	0.078205	0.0368112	0.0476694	0.0180088	0.0713841	0.0196631	0.0226003	0.112611	0.0652904	0.0898567	0.043062	0.0591363	0.0614393
PC(18:0/20:2(11Z,14Z))	813.478	0.0472933	0.0470289	0.0345999	0.0465392	0.0253345	0.011518	0.0066398	0.0510474	0.000922583	0.146775	0.0210565	0.0230158	0.0378049	0.0247826	0.0270274	0.0214341	0.0203699	0.0369606
PC(18:0/20:3(5Z,11Z,14Z))	811.568	0.0386275	0.0766268	0.155034	0.0367101	0.02993	0.0490019	0.0565583	0.100752	0.000627698	0.00368435	0.0415591	0.00462941	0.07615	0.0269843	0.0367998	0.0545489	0.0494019	0.022879
PC(18:0/22:3(10Z,13Z,16Z))	839.62	0.000495219	0.000168175	0.000908058		0.000434566	0.000669408	0.000220163					0.00226089	3.89219e-05	0.00346683	0.0054648		0.00804641	0.00275746
PC(18:0/22:4(7Z,10Z,13Z,16Z))	837.631	0.000423279	0.0152233	0.00574183		0.000127601			0.00120268	0.000196296	0.00987081	0.000496093	0.00721676	0.00173641	0.00363293	0.0154596	0.00604543	0.0114874	0.0212739
PC(18:0/22:5(4Z,7Z,10Z,13Z,16Z))	835.498		0.0118591	0.00344507	0.0111381	0.00991512	0.00146045	8.81295e-05	0.00735454		0.00567152	0.00303367	0.00390735	0.00368507	0.00558055	0.00352897	0.00917247	0.00143443	0.0109404
PC(18:0/22:6(4Z,7Z,10Z,13Z,16Z,19Z))	833.514	0.102576	0.0269754	0.000358726			0.00176644	0.00146171	0.00301295		0.0210087	0.00124281	0.00343578	0.00535244	0.00569726	0.00932344	0.00969745	0.0129253	0.0218407
PC(18:0/24:1(15Z))	871.873		0.000181702						0.000166885			6.88383e-05	3.86479e-05		0.00166953		5.72958e-05		2.82236e-05
PC(18:1(11Z)/22:6(4Z,7Z,10Z,13Z,16Z,19Z))	831.451		0.00612304		0.000446118	0.00514478	0.0021273		0.0024388			0.00100598	0.00395462	0.000363076	0.00669144		0.00309045	0.000302236	0.00436216
PC(18:2(2E,4E)/0:0)	519.771							0.0131242	0.000223166		0.00447673	9.20537e-05	0.00113155	0.000571214	0.00426065	0.0118649		0.0048526	0.0771779
PC(18:2(9Z,12E)/17:2(9Z,11E))	767.641	0.0963142	0.0925404	0.124875	0.0793533	0.0454527	0.0189461	0.0564088	0.0821684	0.017816	0.108022	0.0338936	0.0251754	0.0608303	0.0351482	0.038922	0.0199368	0.0286163	0.0577495
PC(18:2(9Z,12Z)/22:6(4Z,7Z,10Z,13Z,16Z,19Z))	829.624	0.000666098		0.0159156		0.00259862		0.000197248	0.000310222		0.00671964	0.000127963	0.0074054		0.00414517	0.00470968	0.00125561	0.00986886	0.0125027
PC(19:0/22:1(11Z))	857.655					4.86808e-05					0.00216876		0.00156621		0.00130415	0.00332396	0.000172917	0.0126019	0.00293042
PC(19:0/22:2(13Z,16Z))	855.72		0.0278419			0.00217352					0.00166415		0.00690859	0.000385671	0.000902827	9.14701e-05		0.00527378	0.0018673
PC(19:0/22:6(4Z,7Z,10Z,13Z,16Z,19Z))	847.379	0.000642309	0.0289054			0.0014894					0.0145443		0.00187851	0.0108997	0.0032123	0.000129569	0.00778078	0.00166927	0.00197844
PC(19:1(9Z)/22:4(7Z,10Z,13Z,16Z))	849.533		0.00973596	0.000460788		0.00597054		0.000293024	7.34374e-05		0.00702901	3.02921e-05	0.00312678		0.000996323	0.00143425	0.00174117	0.00404387	0.00291526
PC(19:3(10Z,13Z,16Z)/0:0)	530.889			0.000330646	0.0192654	0.0144769		0.00164976			0.000448624		0.000778254	0.00500748	0.00675867	0.000375791			0.00850383
PC(20:0/20:2(11Z,14Z))	841.623		0.0481285			0.0142413		0.000643088	0.0045476		0.0025761	0.00187583	0.00497927		0.00365044	0.00298255	0.00474745	0.00394173	0.00159885
PC(20:0/22:4(7Z,10Z,13Z,16Z))	865.846												0.00267585		0.00222096	0.000110664	0.000878638		0.00345858
PC(20:0/22:5(7Z,10Z,13Z,16Z,19Z))	863.395										0.00287375		0.000993112	0.0049864	0.000434764	6.53459e-05		0.00816103	0.000387193
PC(20:1(11Z)/22:2(13Z,16Z))	867.681		0.00208409	0.000182004		0.000168938							5.9307e-05		0.00066619	2.48362e-05	0.00231286	2.51617e-05	0.000712238
PC(20:3(8Z,11Z,14Z)/0:0)	545.361			0.00775873				0.000210142	0.00112068		0.00161723	0.000462267	0.0041969	0.000470985	0.00121162	0.0160722	6.57196e-05	0.00115076	0.0592259
PC(20:4(5Z,8Z,11Z,14Z)/0:0)	543.738	0.00123458	0.00161453		0.000244595	0.00607064			0.000186179			7.67967e-05	0.00247501	0.0156958	0.00420872	0.0191696	0.0110772	0.00826747	0.0429094
PC(20:5(5Z,8Z,11Z,14Z,17Z)/0:0)	541.434		0.000270462	0.000686935					0.00379973			0.00156735	0.000279643		0.0034645		0.000146178	0.000104672	0.00753789
PC(20:5(5Z,8Z,11Z,14Z,17Z)/22:5(7Z,10Z,13Z,16Z,19Z))	853.668		0.00610081			0.00203615		0.00040637					0.000100129	0.000113046	0.00218429	5.2999e-05	0.000862583	0.000676184	0.00903747
PC(20:5(5Z,8Z,11Z,14Z,17Z)/22:6(4Z,7Z,10Z,13Z,16Z,19Z))	851.548		0.0169813	0.000315191	0.000663191				0.000362354		0.00631448	0.000149467	0.00192869		0.00258997	0.00202852		0.000182201	0.00617903
PC(21:0/22:2(13Z,16Z))	883.397										0.000324166				0.000820895	2.30916e-05	9.38781e-05		0.00494405
PC(21:0/22:4(7Z,10Z,13Z,16Z))	879.362												0.000604528	0.000170163	0.000583314			1.88836e-05	1.67726e-05
PC(22:4(7Z,10Z,13Z,16Z)/0:0)	571.713					0.000266915		0.0031431	7.85395e-05		0.00105927	3.23967e-05			0.00134138			0.000354321	0.0025647
PC(22:6(4Z,7Z,10Z,13Z,16Z,19Z)/0:0)	567.663		0.026657	0.00059384		0.000108033			0.000814687			0.000336049	0.00113325	0.00526855	0.000851157	0.00317731		0.00263471	0.0321504
PC(O-12:0/2:0)	467.849	0.00945138	0.0334083	0.0669277	0.024695	0.0112712	0.00408315	0.00702007	0.013105	0.0479526	0.00522895	0.00540568	0.000791638	0.00141866	0.000293521	0.00362227	0.000143291	0.00308227	0.000904024
PC(O-12:0/O-1:0)	440.073	0.05066	0.000302806	0.0137519		0.000169448	0.000788189			0.00753444	0.00208675			5.64452e-05			0.000747767		5.1467e-05
PC(O-14:0/2:0)	495.974	0.183967	0.185319	0.231552	0.0657683	0.0588455	0.0276619	0.152854	0.0342335		0.0226913	0.014121	0.0157382	0.0187872	0.0297062	0.053336	0.0276577	0.0311393	0.0350096
PC(O-14:0/O-1:0)	468.316	0.0470498	0.0198426			0.00243135		0.0140445		0.0436816
PC(O-16:0/2:0)	523.863	0.129673	0.163456	0.0947136	0.0432732	0.0820908	0.124107	0.101809	0.0896564		0.0191117	0.0369823	0.013252	0.0764702	0.0438649	0.0591389	0.0236011	0.058997	0.0570334
PC(O-16:1(11Z)/2:0)	521.714	0.0950162	0.065007	0.0845668	0.0498839	0.0152207	0.0153625	0.0592741	0.0435314		0.0236649	0.0179562	0.00715698	0.00988609	0.00950671	0.0317302	0.0157922	0.0124845	0.0675945
PC(O-18:2(9Z,12Z)/2:0)	547.407		0.0217275		0.000319337	0.000182084		0.000106315	0.000638424		0.00013293	0.000263343	0.00278023		0.00460192			0.00215405	0.0128785
C3 was removed from all analysis involving PC

## Sheet: Phosphatidylethanolamine
		Normalized pmol/g stool
		Ctl diet no Tx				HFD no Tx				Ctl diet AOM-DSS				HFD AOM-DSS
Name	Average m/z	A1	A2	A3	A4	B1	B2	B3	B4	C1	C2	C3	C4	D1	D2	D3	D4	D5	D6
NAPE(18:1(9Z)/16:1(9Z)/18:0)	981.806	0.0461192	0.039405	0.01016	0.0119965	0.00208851	0.00275842	0.0106017	0.00341655	0.0105849	0.00623456	0.00182176	0.00235909	0.0101213	0.00486485	0.00490136	0.00765129	0.00320217	0.00541911
PE(10:0/10:0)	523.272	0.0260176	0.0106996	0.0153935	0.00450677	0.00501699	0.00335497	0.00162515	0.00560455	0.00307553	0.00683963	0.0012363	0.00159317	0.00184342	0.00109928	0.00211285	0.00164612	0.00139088	0.00285847
PE(12:0/12:0)	579.449	0.00981873	0.0101065	0.0109099	0.00151884	0.0113249	0.00871746	0.0931899	0.0234433	0.00131416	0.0183151	0.00307061	0.0597423	0.00380476	0.00123954	0.00902043	0.00427499	0.00712523	0.00974586
PE(12:0/13:0)	593.372	0.0131133	0.0149497	0.00504169	0.0109265	0.00655877	0.00101849	0.00192997	0.00238836	0.00136845	0.00661666	0.00139203	0.0041621	0.0168786	0.00234491	0.0175849	0.00044417	0.00259385	0.0071169
PE(12:0/14:0)	607.36	0.00799035	0.00883767	0.0098799	0.00511241	0.000955517	0.00570094	0.00406136	0.00607437	0.0018415	0.0189716	0.00299241	0.00172003	0.00130024	0.00132197	0.00218986	0.00798195	0.00522484	0.014082
PE(12:0/14:1(9Z))	605.424	0.00897622	0.0222722	0.00851871	0.00311403	0.00543147	0.00864094	0.00753361	0.00272609	0.00135138	0.0109149	0.00305506	0.000286268	0.0021993	0.00212443	0.00507897	0.0111486	0.000503558	0.00519819
PE(12:0/15:0)	621.535	0.0215714	0.00182167	0.0137443	0.00315692	0.00749948	0.0034593	0.00291974	0.00172698	0.00240314	0.00462974	0.00192368	0.000385064	0.00168166	0.00151935	0.000897543	0.00133753	0.00304068	0.00245554
PE(12:0/15:1(9Z))	619.519	0.0205508	0.0117216	0.0100563	0.00259267	0.0073155	0.00455067	0.00242691	0.00160686	0.00229439	0.0240622	0.0042787	0.00225574	0.00174889	0.00107645	0.00687652	0.00500764	0.00267541	0.00348638
PE(12:0/16:1(9Z))	633.477	0.0171492	0.0176313	0.000845811	0.00314465	0.00837806	0.0109107	0.00297327	0.00796228	0.00127298	0.00528899	0.00122104	0.000329728	0.0136072	0.00250021	0.00114289	0.00520163	0.00206918	0.00732699
PE(12:0/17:1(9Z))	647.409	0.0181607	0.0345226	0.012162	0.00806941	0.00425052	0.0053394	0.00299635	0.018496	0.00284073	0.00691322	0.00193046	0.00215249	0.0015241	0.0013674	0.00386313	0.000641993	0.00521183	0.00179019
PE(12:0/17:2(9Z,12Z))	645.337	0.011296	0.0127777	0.0113936	0.00368174	0.00847037	0.00235768	0.00586135	0.00445959	0.00222937	0.0133169	0.00440806	0.00632485	0.00383676	0.00218341	0.00365814	0.00515258	0.0019555	0.00472205
PE(12:0/18:2(9Z,12Z))	659.442	0.0156077	0.00849185	0.0228207	0.0041791	0.0139408	0.00388519	0.00659474	0.00882849	0.000200202	0.0177247	0.00272682	0.00103506	0.00213372	0.00448507	0.00126551	0.00372353	0.00869433	0.0142771
PE(12:0/18:3(6Z,9Z,12Z))	657.387	0.009802	0.00850223	0.056394	0.00523366	0.00250416	0.00632984	0.00269052	0.00512527	0.0016836	0.0329039	0.00118817	0.0161483	0.00237241	0.00170736	0.00672459	0.00377605	0.00391873	0.00195324
PE(12:0/18:4(6Z,9Z,12Z,15Z))	655.386	0.00594853	0.00508113	0.0142322	0.0112844	0.00523549	0.00383237	0.00292111	0.00143768	0.0010556	0.0319458	0.00290781	0.00444048	0.00200276	0.000378152	0.00844392	0.00573552	0.00183461	0.00825547
PE(12:0/19:0)	677.502	0.026526	0.0066407	0.0274788	0.0135888	0.00992278	0.00334094	0.00805606	0.00360711	0.00571783	0.0252911	0.00245015	0.000779613	0.00163018	0.000458854	0.00227131	0.00901977	0.00793025	0.0114123
PE(12:0/20:1(11Z))	689.584	0.00575672	0.00368356	0.00876524	0.0195798	0.0140311	0.00394672	0.0157068	0.00784975	0.0223188	0.0133204	0.00347505	0.0030586	0.00413571	0.00699907	0.00312165	0.00188268	0.00187512	0.00225199
PE(12:0/20:3(8Z,11Z,14Z))	685.525	0.0221317	0.0873955	0.0122525	0.00351152	0.00589695	0.00571615	0.00645414	0.0172987	0.0014179	0.00212602	0.00845621	0.00125609	0.00252616	0.00396088	0.00449879	0.00582356	0.00170455	0.00636256
PE(12:0/20:4(5Z,8Z,11Z,14Z))	683.413	0.00379854	0.0161202	0.00978566	0.00955461	0.000909823	0.00864935	0.00629038	0.00626373	0.00341036	0.00331042	0.00250283	0.00643183	0.0040091	0.00422847	0.00350956	0.0165946	0.00299429	0.00592245
PE(12:0/20:5(5Z,8Z,11Z,14Z,17Z))	681.477	0.0184005	0.00938566	0.0140943	0.00630761	0.00948323	0.00377011	0.00264393	0.00910267	0.00774378	0.00573504	0.00207025	0.000937184	0.00418133	0.0015483	0.00296521	0.00152093	0.00398892	0.0130655
PE(12:0/22:4(7Z,10Z,13Z,16Z))	711.568	0.0291966	0.0110927	0.0390303	0.00555869	0.00528595	0.00163862	0.00307159	0.00377997	0.00725923	0.0067836	0.00140998	0.00570811	0.0150378	0.00786948	0.00279092	0.0104332	0.00280277	0.00284375
PE(13:0/17:1(9Z))	661.479	0.0821971	0.0323176	0.0113278	0.00830498	0.00931339	0.00567518	0.00659252	0.00332533	0.00567475	0.0558263	0.00275127	0.00531655	0.0102763	0.00844901	0.0162177	0.0022237	0.00299118	0.00697302
PE(13:0/18:2(9Z,12Z))	673.409	0.00996339	0.018068	0.00661666	0.0119075	0.00643173	0.0154096	0.00109851	0.00393269	0.0025312	0.0147793	0.00232824	0.00290783	0.00271846	0.00354935	0.00203226	0.00329297	0.00238713	0.00431776
PE(13:0/18:3(6Z,9Z,12Z))	671.461	0.0487833	0.0066581	0.0110634	0.00531946	0.00291137	0.00607476	0.00282967	0.00161322	0.00143362	0.0117417	0.00146058	0.00371757	0.00341024	0.00157473	0.00522311	0.00718335	0.00423401	0.00369977
PE(13:0/18:4(6Z,9Z,12Z,15Z))	669.415	0.025967	0.00757863	0.012076	0.00272971	0.0102656	0.00459493	0.00581629	0.0141615	0.00446933	0.0502773	0.00510557	0.00136082	0.00795725	0.00571831	0.0052832	0.0119402	0.00316468	0.0129761
PE(13:0/20:1(11Z))	703.601	0.00822395	0.0101299	0.0189221	0.00498246	0.00847967	0.00103059	0.00169407	0.0120622	0.00238395	0.0047737	0.00374668	0.00473353	0.00262904	0.00887083	0.00469226	0.00497517	0.00325768	0.0123924
PE(13:0/20:2(11Z,14Z))	701.574	0.00730904	0.0217233	0.0147384	0.00316817	0.010307	0.00429204	0.00922763	0.00951311	0.00280349	0.00797434	0.00665049	0.00307197	0.00423891	0.00290772	0.00721293	0.00863387	0.00286662	0.0210389
PE(13:0/20:3(8Z,11Z,14Z))	699.543	0.0263013	0.0169495	0.0111528	0.00659104	0.00730869	0.00473087	0.00572061	0.0117296	0.0022108	0.0173319	0.00132201	0.00685625	0.00213746	0.00101839	0.0010775	0.00341789	0.00159869	0.0158023
PE(13:0/20:4(5Z,8Z,11Z,14Z))	697.465	0.0133825	0.0164906	0.00820823	0.00402986	0.00129877	0.00741211	0.00546093	0.00476251	0.00380269	0.00187896	0.00612921	0.00404917	0.00382309	0.00263767	0.00552353	0.0358144	0.00605171	0.0232183
PE(13:0/20:5(5Z,8Z,11Z,14Z,17Z))	695.438	0.00875679	0.00574459	0.010421	0.00274292	0.00340862	0.00277404	0.0034895	0.00380661	0.00154476	0.0148882	0.00193805	0.000205794	0.00262549	0.00727829	0.00550629	0.00821357	0.0052215	0.00520439
PE(13:0/22:2(13Z,16Z))	729.512	0.0150298	0.00976225	0.00974809	0.0159153	0.00972169	0.0126042	0.00801832	0.00395984	0.00257896	0.0300935	0.00128247	0.00602795	0.0074654	0.00582386	0.00198886	0.00273124	0.0714449	0.0147529
PE(13:0/22:4(7Z,10Z,13Z,16Z))	725.514	0.0171272	0.00589352	0.00289443	0.00173102	0.0016172	0.00246616	0.00705586	0.00225785	0.00507724	0.0141297	0.00378405	0.00879385	0.00234064	0.00469493	0.0107699	0.00572544	0.00385898	0.0164396
PE(13:0/22:6(4Z,7Z,10Z,13Z,16Z,19Z))	721.571	0.0205404	0.0214593	0.0069701	0.00605924	0.00184751	0.00563294	0.00463967	0.0135326	0.005683	0.0151314	0.00215038	0.000967638	0.000788159	0.0100885	0.00833872	0.00305768	0.0519573	0.0171925
PE(14:0/0:0)	425.241	0.00563972	0.00704355	0.00721812	0.00312405	0.00177925	0.00258542	0.00107496	0.00171669	0.000520673	0.016434	0.00236352	0.000877704	0.000711	0.00105185	0.00108875	0.00400535	0.00113981	0.0022888
PE(14:1(9Z)/0:0)	423.271	0.0102995	0.00679269	0.0145761	0.0172697	0.00385979	0.0052297	0.00135407	0.00113112	0.000698459	0.00736647	0.00203872	0.00141436	0.00163218	0.000652098	0.00199927	0.00240412	0.00164005	0.00305456
PE(14:1(9Z)/14:1(9Z))	631.438	0.00239503	0.0138464	0.0129756	0.0108962	0.00155594	0.0291354	0.00266991	0.00783353	0.0028521	0.00625386	0.00183257	0.0066371	0.00263756	0.00289205	0.00978192	0.00247695	0.00501861	0.00879726
PE(14:1(9Z)/20:4(5Z,8Z,11Z,14Z))	709.51	0.0168754	0.01065	0.0193224	0.00400672	0.00459378	0.00760635	0.0358462	0.0058162	0.00573495	0.0141266	0.00330876	0.00378057	0.00358345	0.00193981	0.00302655	0.00273125	0.00438789	0.00463013
PE(14:1(9Z)/20:5(5Z,8Z,11Z,14Z,17Z))	707.459	0.0124614	0.0107141	0.00560038	0.0367977	0.00669002	0.00266576	0.0348512	0.00294074	0.00110907	0.00611	0.00425536	0.00515718	0.00530693	0.00382777	0.00609068	0.00624241	0.00297937	0.00303901
PE(14:1(9Z)/22:4(7Z,10Z,13Z,16Z))	737.337	0.030074	0.00236685	0.0189564	0.003649	0.00690788	0.00361192	0.00581766	0.00748896	0.00512473	0.0208205	0.00442503	0.000512276	0.0203542	0.00678318	0.00537144	0.00122157	0.013709	0.00883863
PE(15:0/0:0)	439.253	0.00510646	0.0164139	0.0113748	0.010397	0.00390806	0.00465733	0.0034243	0.00285121	0.00296508	0.00186147	0.00409952	0.000528943	0.00366501	0.000851948	0.000886535	0.0074294	0.00161972	0.00591707
PE(15:0/15:0)	663.542	0.0126254	0.015057	0.0197734	0.00522593	0.0180556	0.0101273	0.00553943	0.00385342	0.00921279	0.0137395	0.0039152	0.0132615	0.00263116	0.00165753	0.00326897	0.00405538	0.00810233	0.00978778
PE(15:0/20:3(8Z,11Z,14Z))	727.492	0.00305791	0.0382421	0.0186237	0.00421106	0.00478461	0.00601731	0.0105903	0.036573	0.00836327	0.00998562	0.0021331	0.00391672	0.0117091	0.00359383	0.00704431	0.00112126	0.00316369	0.013911
PE(15:0/20:5(5Z,8Z,11Z,14Z,17Z))	723.506	0.0289581	0.0115329	0.0333419	0.0141524	0.0313417	0.00385944	0.00590222	0.00807057	0.00291264	0.00371969	0.0062134	0.00308027	0.0171213	0.00128128	0.0207156	0.00409317	0.00667149	0.0133106
PE(15:0/22:1(11Z))	759.636	0.012122	0.0138343	0.024575	0.00492755	0.0142279	0.012082	0.0229371	0.00302232	0.00237015	0.00653231	0.00137029	0.00468459	0.0133952	0.0100474	0.00414216	0.00388463	0.0268544	0.00896836
PE(15:0/22:6(4Z,7Z,10Z,13Z,16Z,19Z))	749.553	0.0166273	0.0309382	0.0254452	0.0395316	0.00761758	0.0107836	0.0179887	0.0028475	0.00297411	0.0168845	0.0311009	0.00148017	0.0115706	0.00565425	0.0502099	0.0190151	0.00255126	0.0267529
PE(15:1(9Z)/0:0)	437.221	0.0118695	0.00555759	0.00182372	0.00314482	0.00208845	0.00498482	0.00190536	0.0032844	0.000765603	0.00222011	0.00186915	0.00110227	0.000930209	0.000933431	0.00077276	0.00352985	0.00110768	0.00787643
PE(15:1(9Z)/22:2(13Z,16Z))	755.567	0.00406734	0.0105002	0.0057814	0.00434035	0.000688117	0.00649624	0.00263102	0.0104631	0.00111534	0.020201	0.00228622	0.00128924	0.00313976	0.012923	0.00283536	0.00786773	0.00308694	0.00795499
PE(15:1(9Z)/22:4(7Z,10Z,13Z,16Z))	751.461	0.0180151	0.00664122	0.0160164	0.00605418	0.00525076	0.00304572	0.0133257	0.00331025	0.00548551	0.0269705	0.0141878	0.00460946	0.0185293	0.00149379	0.00893763	0.0243163	0.00865501	0.0905744
PE(16:0/0:0)	453.223	0.00557617	0.00772808	0.00259099	0.00865112	0.00328398	0.00555844	0.00460579	6.60983e-05	0.00402134	0.00761203	0.0017548	0.000602659	0.00360254	0.000347927	0.000625228	0.00279841	0.0040831	0.0025749
PE(16:0/16:0)	691.521	0.00845188	0.0199541	0.0207138	0.00530928	0.000610485	0.0102962	0.0021198	0.00737147	0.00499325	0.00757339	0.0045825	0.00250299	0.00262688	0.00322892	0.00339732	0.00534321	0.00692233	0.00201351
PE(16:0/18:1(9Z))	717.45	0.0215079	0.0219844	0.00658361	0.00335091	0.0063519	0.0059423	0.00138711	0.0122062	0.00227566	0.0166263	0.0020754	0.00130485	0.0020788	0.00278475	0.00236914	0.00325974	0.00336427	0.00740529
PE(16:0/18:2(9Z,12Z))	715.47	0.00992824	0.0214762	0.0168501	0.0203085	0.0128244	0.00178374	0.00150812	0.00269619	0.0136029	0.0119713	0.00300171	0.00722161	0.00557806	0.00332073	0.00260166	0.00191501	0.0023957	0.00595183
PE(16:0/18:3(9Z,12Z,15Z))	713.444	0.00861004	0.0036403	0.00592974	0.00366411	0.00277966	0.00464036	0.00621147	0.00241014	0.00107443	0.0114732	0.00478173	0.00056778	0.00643443	0.00299498	0.00455269	0.0125131	0.00736446	0.00700532
PE(16:0/20:4(5Z,8Z,11Z,14Z))	739.465	0.00463777	0.0257666	0.0432062	0.0100179	0.00967767	0.0242068	0.0151199	0.00328741	0.00849444	0.0130019	0.00605785	0.00423114	0.00412401	0.00404628	0.00560131	0.0040655	0.00580312	0.00503635
PE(16:0/22:6(4Z,7Z,10Z,13Z,16Z,19Z))	763.573	0.0132571	0.00322123	0.019842	0.00618974	0.00746628	0.017035	0.00709743	0.00412489	0.00361045	0.0124031	0.00354168	0.0010944	0.0217459	0.00919713	0.0115799	0.00768915	0.0149617	0.0178539
PE(16:1(9Z)/0:0)	451.276	0.0125801	0.0120733	0.0232564	0.0146286	0.00422107	0.0026051	0.00195203	0.0029355	0.00479386	0.00448299	0.00103446	0.0013469	0.00276795	0.00154982	0.000323085	0.00159057	0.00209266	0.0021752
PE(16:1(9Z)/16:1(9Z))	687.523	0.0101143	0.017871	0.0222282	0.003118	0.00107167	0.00510789	0.0138913	0.00145422	0.00227664	0.00854151	0.00216818	0.00105768	0.00516854	0.00344433	0.02521	0.00144645	0.00845941	0.018254
PE(16:1(9Z)/20:5(5Z,8Z,11Z,14Z,17Z))	735.533	0.0295393	0.034097	0.0217161	0.00399788	0.026308	0.00432181	0.00221977	0.0076588	0.00596842	0.00979324	0.0019606	0.00282041	0.0326487	0.00826001	0.0053185	0.0062118	0.00250047	0.0106062
PE(16:1(9Z)/22:2(13Z,16Z))	769.607	0.0107705	0.0147089	0.0206109	0.00720261	0.0149915	0.00835266	0.0127928	0.0689105	0.0107491	0.00158514	0.00269791	0.00684794	0.0134997	0.00400715	0.014677	0.00473496	0.00688205	0.0139727
PE(16:1(9Z)/22:4(7Z,10Z,13Z,16Z))	765.521	0.00856631	0.0147601	0.0254644	0.00379537	0.013257	0.00327686	0.0112985	0.00499176	0.0101351	0.0296469	0.00953371	0.00293351	0.0103336	0.000840654	0.00958177	0.00606737	0.00692153	0.0198387
PE(17:0/14:1(9Z))	675.417	0.00771719	0.00482989	0.00894287	0.00506515	0.00399208	0.00756633	0.0193887	0.0130847	0.00703927	0.0100327	0.00639821	0.00464054	0.00514631	0.0070292	0.00419736	0.00772826	0.0042565	0.0276329
PE(17:0/20:0)	761.636	0.00680269	0.0216931	0.00786841	0.00346094	0.00564924	0.00628595	0.00299357	0.0107636	0.00261142	0.0413547	0.00304699	0.00609143	0.00474175	0.00667482	0.0101335	0.00147288	0.00425587	0.00538911
PE(17:0/20:4(5Z,8Z,11Z,14Z))	753.576	0.0282442	0.0147098	0.03217	0.00132873	0.0124762	0.00638373	0.00148201	0.00501527	0.00309483	0.00601285	0.00419714	0.00228062	0.00437656	0.00136357	0.0106818	0.00611662	0.00807893	0.0115993
PE(17:0/22:0)	789.571	0.0139363	0.067275	0.0503448	0.00305882	0.007937	0.00447886	0.00582612	0.0191334	0.000812004	0.0251971	0.00461733	0.000398312	0.00729275	0.012213	0.0191448	0.00707329	0.00753364	0.00755745
PE(17:0/22:1(11Z))	787.768	0.022449	0.0105639	0.00461802	0.0100616	0.00827508	0.00302182	0.00787821	0.00141236	0.0112015	0.00215643	0.00333017	0.00293764	0.00707365	0.000474773	0.00230664	0.00609175	0.00569543	0.0140822
PE(17:0/22:2(13Z,16Z))	785.755	0.00556709	0.010984	0.0131185	0.00261456	0.00159016	0.00623363	0.0127654	0.0108412	0.010362	0.0128459	0.0022492	0.00606373	0.0138448	0.00511773	0.00209633	0.0208615	0.00383764	0.0205335
PE(17:0/22:4(7Z,10Z,13Z,16Z))	781.537	0.0171801	0.0131996	0.0244641	0.00404788	0.00913308	0.00703648	0.00169522	0.00967465	0.00488645	0.00828783	0.00564718	0.00394544	0.00683176	0.0112137	0.00521119	0.00419343	0.00562881	0.00506184
PE(17:1(9Z)/0:0)	465.3	0.00903979	0.00853884	0.0102836	0.00306249	0.00506113	0.00859006	0.00191544	0.0016374	0.000328012	0.00939617	0.00283222	0.00121079	0.00309156	0.00113382	0.00189167	0.00175661	0.0027883	0.00348697
PE(17:1(9Z)/22:2(13Z,16Z))	783.543	0.0213229	0.0111097	0.0125831	0.00868688	0.0111587	0.00762648	0.00310463	0.00376363	0.00153377	0.00040427	0.00311247	0.00166818	0.0058359	0.00466769	0.00805239	0.00202206	0.00267021	0.0106771
PE(17:1(9Z)/22:4(7Z,10Z,13Z,16Z))	779.556	0.00996971	0.0126591	0.00694873	0.0187086	0.00533634	0.00958155	0.00666075	0.0125578	0.00256864	0.0543305	0.00319788	0.00368518	0.00193994	0.00191919	0.00221645	0.0114001	0.00716254	0.0103733
PE(17:2(9Z,12Z)/0:0)	463.38	0.00776982	0.0104667	0.0145499	0.00448323	0.00225754	0.00555964	0.00335932	0.00284606	0.00222631	0.00256999	0.00190977	0.000689889	0.00234962	0.0017	0.00336932	0.00203621	0.00229848	0.00397711
PE(17:2(9Z,12Z)/22:4(7Z,10Z,13Z,16Z))	777.628	0.0245173	0.0282114	0.00956157	0.0024427	0.00528931	0.00430052	0.00579597	0.0331103	0.00136317	0.00607788	0.00143959	0.000782319	0.00968736	0.00619305	0.00500303	0.00175622	0.0151317	0.00649892
PE(18:0/0:0)	481.302	0.0139814	0.0153243	0.00937368	0.00858481	0.00473784	0.00349606	0.00456845	0.00263082	0.000744645	0.00316691	0.00335143	0.00282613	0.00232625	0.00182488	0.00125839	0.00346798	0.00103801	0.00352799
PE(18:0/10:0)	635.346	0.0154402	0.0130884	0.0205799	0.0184434	0.00726926	0.00366577	0.00334023	0.00602059	0.000874183	0.0103352	0.00460072	0.00278256	0.000463761	0.00254619	0.00177345	0.00513016	0.00296629	0.00560711
PE(18:0/18:0)	747.588	0.00770023	0.0169042	0.0139118	0.0052063	0.0157695	0.0044376	0.00597335	0.00496737	0.0087712	0.0203755	0.00384973	0.0022797	0.00947532	0.00696244	0.0223311	0.0190953	0.00767436	0.0159077
PE(18:0/18:1(9Z))	745.485	0.0386611	0.00869359	0.0166693	0.00331672	0.00917521	0.00472558	0.00357311	0.0161189	0.00673615	0.0264575	0.00576864	0.00737714	0.0103415	0.00553302	0.0167582	0.00308319	0.00391067	0.00102627
PE(18:0/20:0)	775.62	0.00760948	0.0229534	0.00617864	0.0024701	0.00860214	0.00537862	0.00359427	0.00576426	0.00551834	0.00521196	0.00762878	0.00795993	0.00776382	0.00330912	0.00307489	0.00908332	0.00510499	0.0203915
PE(18:0/22:0)	803.537	0.00582143	0.0179399	0.00856546	0.0104709	0.0165893	0.00502374	0.0017463	0.00250236	0.0059552	0.0103337	0.00341348	0.00276914	0.0151403	0.00560106	0.00420377	0.0212377	0.00370296	0.0197976
PE(18:0/22:1(13Z))	801.679	0.0219834	0.0433046	0.0197239	0.00422962	0.00959872	0.0045102	0.0048022	0.00299377	0.00399903	0.0116877	0.00123813	0.0038986	0.00422127	0.0136915	0.000879196	0.00335284	0.00406073	0.00848331
PE(18:0/22:6(4Z,7Z,10Z,13Z,16Z,19Z))	791.504	0.0434622	0.00534553	0.0222191	0.00550855	0.0127838	0.00303945	0.0174755	0.0281139	0.00115197	0.0107037	0.00309668	0.00717278	0.0100584	0.0228125	0.00425595	0.00867799	0.00811027	0.0269432
PE(18:1(9Z)/0:0)	479.234	0.0124674	0.0193369	0.00829116	0.00902799	0.00698346	0.00533721	0.00190359	0.00387401	0.000385803	0.00171686	0.0014295	0.00199333	0.00112026	0.00572696	0.000551112	0.00273125	0.00212268	0.00388039
PE(18:1(9Z)/18:1(9Z))	743.609	0.0266824	0.0391792	0.0114298	0.0253347	0.0129689	0.0114365	0.0220101	0.0308514	0.00327757	0.0149603	0.00843339	0.00557902	0.00736758	0.00109227	0.00160335	0.0149262	0.0280306	0.0193145
PE(18:1(9Z)/18:2(9Z,12Z))	741.482	0.019321	0.00594782	0.00449205	0.0152697	0.0316484	0.00453318	0.00577136	0.0082591	0.00819301	0.018218	0.0010496	0.00984143	0.019618	0.0238303	0.0160733	0.0222544	0.0132233	0.0190992
PE(18:1(9Z)/22:2(13Z,16Z))	797.614	0.0289459	0.00775146	0.0126007	0.0107942	0.00323119	0.00305642	0.00185321	0.00415134	0.00526819	0.00664107	0.00289072	0.00179381	0.00167521	0.0102484	0.0110915	0.00487026	0.0025092	0.0267127
PE(18:1(9Z)/22:4(7Z,10Z,13Z,16Z))	793.565	0.0310456	0.0172718	0.0118285	0.0123691	0.00505243	0.00518793	0.0136677	0.00268838	0.00417083	0.0143701	0.0050637	0.00755254	0.0104224	0.00933144	0.00252275	0.00131797	0.0116004	0.00759379
PE(18:2(9Z,12Z)/0:0)	477.263	0.00325304	0.0033463	0.0120053	0.0027749	0.00995179	0.00722492	0.00165705	0.0015637	0.000281383	0.00273704	0.00235126	0.00130844	0.00163454	0.000493014	0.00736135	0.00242621	0.00322415	0.00500183
PE(18:2(9Z,12Z)/22:2(13Z,16Z))	795.659	0.0138317	0.046125	0.0127303	0.00559042	0.0136984	0.00380061	0.0148232	0.00671944	0.00245255	0.015126	0.00269075	0.00415348	0.00809676	0.012587	0.00375995	0.00550874	0.00629494	0.00433107
PE(18:3(6Z,9Z,12Z)/0:0)	475.282	0.00931849	0.0110013	0.0197929	0.00308803	0.00404198	0.00389792	0.00557382	0.00309014	0.00179701	0.00516287	0.00203245	0.000374023	0.00207694	0.000778923	0.00163377	0.00136195	0.0023424	0.00104779
PE(18:4(6Z,9Z,12Z,15Z)/0:0)	473.186	0.0080415	0.00426419	0.0110409	0.00437895	0.00108705	0.00553957	0.00425814	0.00749385	0.000298108	0.00461964	0.00180863	0.00120461	0.00451755	0.00118222	0.00172434	0.000676764	0.00208627	0.00624146
PE(19:0/0:0)	495.39	0.0137634	0.00860238	0.00740791	0.00212445	0.0163075	0.00424657	0.00204717	0.00291807	0.00293797	0.00283429	0.00178237	0.00116587	0.00186056	0.00235541	0.00350455	0.00307001	0.00274635	0.00507343
PE(19:0/16:0)	733.574	0.019361	0.00906712	0.00408552	0.00342718	0.0118246	0.00552557	0.0110133	0.0245485	0.00296374	0.0182665	0.00275348	0.00705853	0.00352967	0.00500488	0.008134	0.00987122	0.00919742	0.00654841
PE(19:0/22:1(11Z))	815.559	0.00935262	0.0107293	0.0126776	0.0211759	0.0134336	0.00547453	0.00827739	0.0011612	0.00191225	0.00127607	0.0107963	0.00193041	0.0204044	0.00353326	0.000519474	0.00722169	0.00407363	0.010532
PE(19:0/22:2(13Z,16Z))	813.51	0.0148144	0.00816965	0.00886124	0.00870068	0.00806058	0.00474113	0.0214514	0.00542891	0.00465845	0.0176133	0.00542866	0.00151355	0.0129271	0.0030305	0.0066052	0.00393824	0.00108541	0.00911457
PE(19:0/22:4(7Z,10Z,13Z,16Z))	809.51	0.00926915	0.0211628	0.00428077	0.00860572	0.00854714	0.00297042	0.00833928	0.00611839	0.0039059	0.00510049	0.00335246	0.00624521	0.0317253	0.0186869	0.00148114	0.0255028	0.0399081	0.00200491
PE(19:0/22:6(4Z,7Z,10Z,13Z,16Z,19Z))	805.514	0.0221249	0.0106408	0.00702592	0.00542079	0.00460604	0.00482755	0.00752017	0.00194782	0.000480724	0.0143402	0.00686421	0.00351673	0.00492487	0.00870748	0.00855685	0.00946078	0.0102085	0.00502083
PE(19:1(9Z)/0:0)	493.326	0.0117957	0.0112251	0.0193275	0.00867667	0.00726572	0.00146407	0.00145847	0.00337466	0.000604752	0.00164768	0.00175037	0.00181143	0.0035429	0.000408438	0.00243578	0.00374101	0.0011679	0.00599191
PE(19:1(9Z)/22:4(7Z,10Z,13Z,16Z))	807.588	0.00988389	0.01951	0.0116912	0.00854734	0.0106824	0.00342534	0.00682617	0.00829031	0.00599562	0.0092067	0.00154	0.00444142	0.0087326	0.00300821	0.0054112	0.00376279	0.0172007	0.00864309
PE(20:0/0:0)	509.393	0.00633518	0.0121849	0.0202122	0.00644924	0.00350614	0.00272296	0.00585379	0.00394297	0.000592485	0.00222203	0.00415101	0.0050704	0.00175068	0.00142588	0.00316121	0.00200688	0.00242054	0.0190776
PE(20:0/18:1(9Z))	773.545	0.0281361	0.0186626	0.0299694	0.00435244	0.00840671	0.0063617	0.00310162	0.0111573	0.00515723	0.0131132	0.000420429	0.00609732	0.0144176	0.0403411	0.01924	0.00172256	0.00287048	0.00574783
PE(20:0/18:4(6Z,9Z,12Z,15Z))	767.507	0.0255795	0.0325655	0.0132153	0.00552176	0.00344724	0.00207	0.00398597	0.00220843	0.00328595	0.0269899	0.00291502	0.00527167	0.00537268	0.0103271	0.00180949	0.0048986	0.003242	0.0151578
PE(20:0/20:2(11Z,14Z))	799.62	0.0226726	0.0146246	0.022781	0.0079208	0.0041644	0.00653626	0.0069771	0.0162939	0.000851806	0.00444013	0.00174557	0.00100299	0.0111578	0.00925584	0.00341947	0.00281011	0.00446158	0.00242541
PE(20:0/22:0)	831.675	0.0165277	0.022348	0.0209604	0.00985921	0.0144791	0.00542865	0.0203817	0.0114888	0.0102073	0.0529028	0.00207039	0.00447547	0.0101366	0.0115319	0.0116942	0.00347008	0.0104109	0.00968995
PE(20:0/22:1(13Z))	829.69	0.0146132	0.0448712	0.0384106	0.00146355	0.000392058	0.00331119	0.0145053	0.00822592	0.00538548	0.0448143	0.0067168	0.00644039	0.0103611	0.0184108	0.00676469	0.00555031	0.0101586	0.00341631
PE(20:0/22:2(13Z,16Z))	827.662	0.0201642	0.0404177	0.0404408	0.0104814	0.0132936	0.00675766	0.00559867	0.00592253	0.0126068	0.0165106	0.00156292	0.00782817	0.0241044	0.00675302	0.00070551	0.0112131	0.00456296	0.0165178
PE(20:0/22:4(7Z,10Z,13Z,16Z))	823.601	0.00876968	0.0947658	0.018758	0.034246	0.00605019	0.00620701	0.0162981	0.0185166	0.0190047	0.0129603	0.00461918	0.00530473	0.00986228	0.00116334	0.00538092	0.0015423	0.00377445	0.0467743
PE(20:0/24:1(15Z))	857.706	0.0312439	0.0427743	0.0076149	0.0039583	0.0101611	0.0101229	0.00767992	0.00852355	0.00681036	0.00896781	0.00322842	0.00127293	0.0264924	0.00775727	0.00910361	0.00469732	0.00331875	0.00159817
PE(20:1(11Z)/0:0)	507.402	0.0121779	0.00880279	0.00749478	0.00399945	0.0097545	0.00895445	0.00506944	0.00368697	0.000464952	0.00339634	0.00136951	0.00126639	0.000918951	0.000931677	0.0033128	0.00245165	0.00203371	0.00817495
PE(20:1(11Z)/22:2(13Z,16Z))	825.573	0.0541124	0.0223222	0.0471212	0.00482215	0.00428865	0.0139434	0.00594625	0.0028802	0.00349698	0.025291	0.0016752	0.00281216	0.00975472	0.0145229	0.00387677	0.00970378	0.00857297	0.0219025
PE(20:1(11Z)/22:4(7Z,10Z,13Z,16Z))	821.45	0.0459488	0.0147072	0.00631012	0.02822	0.0178536	0.00287353	0.00151071	0.00327326	0.00419286	0.0146631	0.00333694	0.00983868	0.00593586	0.014968	0.000727232	0.00360842	0.0117168	0.00911057
PE(20:2(11Z,14Z)/0:0)	505.31	0.00810767	0.00410882	0.00759765	0.00230573	0.00257002	0.00503582	0.00351943	0.00593813	0.000819516	0.00264065	0.00234795	0.0020035	0.0034188	0.00135464	0.000991487	0.00138272	0.00113604	0.00828924
PE(20:2(11Z,14Z)/22:4(7Z,10Z,13Z,16Z))	819.693	0.0326184	0.0471519	0.0224309	0.00548919	0.0149837	0.00918937	0.0124308	0.00537742	0.00222623	0.0109541	0.00321961	0.00281253	0.00935062	0.00886576	0.000515475	0.00422572	0.00208872	0.00426533
PE(20:2(5Z,8Z)/18:0)	771.66	0.00904869	0.0161316	0.00817444	0.00668601	0.00122399	0.00387631	0.00969891	0.0169095	0.00181449	0.0145971	0.00489458	0.00256947	0.00963474	0.00276163	0.0010278	0.00328432	0.00952377	0.016606
PE(20:3(8Z,11Z,14Z)/0:0)	503.206	0.0114332	0.0114941	0.0126426	0.00339682	0.0041948	0.0051467	0.00295661	0.00137328	0.00102235	0.00286733	0.00144779	0.00181186	0.00274261	0.00125622	0.00185207	0.00303341	0.00228418	0.00603562
PE(20:4(5Z,8Z,11Z,14Z)/0:0)	501.266	0.00744813	0.0125445	0.00536071	0.0064811	0.00380804	0.00336707	0.00287277	0.00366263	0.00257238	0.0022877	0.00228209	0.000381099	0.00121062	0.000277654	0.000417659	0.00136746	0.00214832	0.00475069
PE(20:5(5Z,8Z,11Z,14Z,17Z)/0:0)	499.341	0.00749353	0.012087	0.0106923	0.00311627	0.0094681	0.00386215	0.00331788	0.000827684	0.000654923	0.00619526	0.00297278	0.00245389	0.00191653	0.00162785	0.00250871	0.0028177	0.00148314	0.00161941
PE(20:5(5Z,8Z,11Z,14Z,17Z)/22:5(7Z,10Z,13Z,16Z,19Z))	811.377	0.0177102	0.0120308	0.0270208	0.0157152	0.0167706	0.0122311	0.00225757	0.00792482	0.00405697	0.0307823	0.00846191	0.00980152	0.00161561	0.0125057	0.0129651	0.00171435	0.00574338	0.0126338
PE(21:0/22:0)	845.714	0.0114456	0.01909	0.0315915	0.909973	0.0130336	0.0120107	0.00753083	0.0142597	0.00659782	0.0382669	0.00688128	0.00382034	0.0137384	0.00778094	0.00323636	0.00210747	0.00992605	0.028926
PE(21:0/22:1(11Z))	843.687	0.0360243	0.0431814	0.0249743	0.0210153	0.0031324	0.0239153	0.00889421	0.0028655	0.00821507	0.00647138	0.00871072	0.00312614	0.0138165	0.00354765	0.00702608	0.00263832	0.00481634	0.00276516
PE(21:0/22:2(13Z,16Z))	841.718	0.00595621	0.0148541	0.00901368	0.00798032	0.00531434	0.00492226	0.0032856	0.00250375	0.00310026	0.0835164	0.00137187	0.00176552	0.00894584	0.00339619	0.000927836	0.00219637	0.0103041	0.00566314
PE(21:0/22:4(7Z,10Z,13Z,16Z))	837.602	0.112188	0.00921093	0.0149603	0.00329188	0.00591432	0.00350835	0.0137256	0.0101133	0.00830201	0.0124891	0.00308814	0.00639885	0.00967998	0.00493642	0.003774	0.00665986	0.0045402	0.0209626
PE(21:0/22:6(4Z,7Z,10Z,13Z,16Z,19Z))	833.571	0.034375	0.0122668	0.00999753	0.00497016	0.000703307	0.00340306	0.00264102	0.0273651	0.00446959	0.0197045	0.00228623	0.00238925	0.00874373	0.00409735	0.00261303	0.000891519	0.00261908	0.0146559
PE(22:0/0:0)	537.423	0.0111793	0.00674545	0.00536061	0.0045719	0.00376807	0.0119444	0.00375577	0.00488338	0.000838807	0.00341286	0.00412196	0.00226679	0.00158492	0.00102142	0.00829873	0.00185486	0.00432263	0.00704231
PE(22:0/22:2(13Z,16Z))	855.711	0.0238327	0.0908199	0.0321396	0.00500549	0.0138305	0.00663416	0.00538786	0.0167584	0.00520722	0.0500642	0.00256682	0.00599402	0.03058	0.00541648	0.000767324	0.00792664	0.0378111	0.00326788
PE(22:0/22:4(7Z,10Z,13Z,16Z))	851.666	0.027456	0.0311355	0.00847932	0.00588234	0.00215365	0.00831998	0.0208851	0.00469808	0.00562346	0.0322529	0.00607754	0.0176516	0.0199383	0.005295	0.00707698	0.00186355	0.00471138	0.00527585
PE(22:0/22:6(4Z,7Z,10Z,13Z,16Z,19Z))	847.532	0.0197772	0.0199886	0.12223	0.00586369	0.00823025	0.00441014	0.00930293	0.00718788	0.00573159	0.00727381	0.00121055	0.00219708	0.00733624	0.00648041	0.00263101	0.0159168	0.00681104	0.0107137
PE(22:0/24:1(15Z))	885.703	0.0643001	0.00537871	0.021957	0.00937104	0.0111996	0.0026908	0.00412192	0.00597721	0.00455073	0.0409191	0.00527852	0.00739658	0.022442	0.00706389	0.00295237	0.00993532	0.00615312	0.0226133
PE(22:1(11Z)/0:0)	535.371	0.00283545	0.00729274	0.0317725	0.00397607	0.0138159	0.00640223	0.00158654	0.00629511	0.00121422	0.00596506	0.00284786	0.00165157	0.0021465	0.00442416	0.000986394	0.00256019	0.00320018	0.00399939
PE(22:1(11Z)/22:2(13Z,16Z))	853.721	0.0308311	0.0841634	0.0188217	0.0110398	0.0120368	0.00535631	0.0100424	0.0310502	0.00777739	0.0198525	0.00627129	0.00336285	0.0167743	0.00968249	0.00302557	0.00243012	0.0123532	0.0111346
PE(22:1(11Z)/22:4(7Z,10Z,13Z,16Z))	849.605	0.000491656	0.0500405	0.00451612	0.0109149	0.0208957	0.00706284	0.0307757	0.010311	0.00159847	0.0253356	0.00212588	0.00490594	0.011931	0.00674072	0.00527714	0.00661126	0.0282536	0.0156996
PE(22:2(13Z,16Z)/0:0)	533.457	0.0174561	0.0282075	0.00752984	0.00251109	0.00184042	0.00329445	0.00440128	0.00074906	0.00240061	0.00349756	0.00122422	0.00125483	0.00222093	0.0042448	0.00178532	0.00257116	0.00108976	0.00556374
PE(22:4(7Z,10Z,13Z,16Z)/0:0)	529.303	0.00570176	0.00348342	0.00996914	0.00282564	0.000414649	0.00500594	0.00349906	0.0028841	0.000455321	0.000849695	0.00221553	0.0168054	0.00361834	0.0012009	0.00335492	0.00271947	0.00196518	0.00543908
PE(22:6(4Z,7Z,10Z,13Z,16Z,19Z)/0:0)	525.309	0.00580826	0.00633413	0.00353556	0.00386456	0.00809325	0.00637917	0.00298238	0.0048756	0.00231096	0.00632418	0.00327205	0.00235747	0.00431321	0.00272975	0.00412741	0.00611986	0.00430094	0.0101493
PE(22:6(4Z,7Z,10Z,13Z,16Z,19Z)/22:4(7Z,10Z,13Z,16Z))	839.525	0.0181359	0.00519523	0.0293714	0.00979369	0.00272445	0.00546695	0.0011454	0.00724793	0.00492226	0.00253867	0.0024193	0.0330557	0.0123616	0.0110018	0.00477686	0.00624415	0.00332386	0.0028941
PE(22:6(4Z,7Z,10Z,13Z,16Z,19Z)/22:6(4Z,7Z,10Z,13Z,16Z,19Z))	835.545	0.0385648	0.0471941	0.00759755	0.00815297	0.00772138	0.00510331	0.00660422	0.00729988	0.00246015	0.0238068	0.00195038	0.000734234	0.0124007	0.00597232	0.00345138	0.00797982	0.00293606	0.00796236
PE(24:0/20:0)	859.676	0.0842336	0.00895106	0.025172	0.0157581	0.00275042	0.00555415	0.037983	0.0157992	0.00588847	0.0279241	0.00375539	0.0120362	0.0127314	0.00283849	0.00384831	0.00779738	0.0123993	0.0224258
PE(26:2(5Z,9Z)/26:2(5Z,9Z))	963.729	0.00672735	0.00876452	0.00594432	0.00355506	0.00896702	0.00687729	0.0165797	0.0135405	0.00801199	0.00354852	0.00324296	0.00488362	0.00442201	0.00367124	0.00131947	0.00269332	0.00329596	0.00959328
PE(6:0/6:0)	411.243	0.0143183	0.0108841	0.00726672	0.00320028	0.00243901	0.00226495	0.0023258	0.00207642	0.000626447	0.00268372	0.00171545	0.000559952	0.00312947	0.000661063	0.000871888	0.00448418	0.00100083	0.00384226
PE(8:0/8:0)	467.187	0.00962257	0.00885509	0.00872404	0.00247818	0.00471263	0.00284198	0.00320918	0.00201437	0.00114486	0.00134848	0.00265708	0.00124969	0.000929057	0.000472871	0.000960605	0.0027124	0.0014982	0.00203576
PE-NMe(11:0/11:0)	565.322	0.00857581	0.00891277	0.00375883	0.00319235	0.00666093	0.00803786	0.0139733	0.003973	0.000938231	0.0643685	0.00497949	0.00706134	0.00494803	0.00292964	0.000698354	0.00247545	0.00115563	0.00888296
PE-NMe(14:0/14:0)	649.427	0.0171904	0.0146883	0.0128587	0.00596605	0.00199036	0.00429835	0.00542926	0.00727324	0.00336006	0.0207632	0.0066424	0.00791616	0.00294456	0.00493216	0.000488282	0.00226736	0.000960505	0.00180266
PE-NMe(16:0/16:0)	705.482	0.0127667	0.00875998	0.00912019	0.00466989	0.00306215	0.0142164	0.0024061	0.0032878	0.0616947	0.0175938	0.00389828	0.00298706	0.00110486	0.00911597	0.0100813	0.00250607	0.00110467	0.00481107
PE-NMe(16:0/18:1(9Z))	731.778	0.0136224	0.0151371	0.0177491	0.00190192	0.00332539	0.00434938	0.00637983	0.0103743	0.00121623	0.0034356	0.00209844	0.000857161	0.00195813	0.00250239	0.00190854	0.00949137	0.000845732	0.000943085
PE-NMe(18:1(9E)/18:1(9E))	757.62	0.020105	0.105428	0.0149161	0.00745953	0.0116892	0.00353693	0.00704251	0.0207092	0.0148099	0.024493	0.00434224	0.00235354	0.0126359	0.00656881	0.00168442	0.00556216	0.00217985	0.00654896
PE-NMe(20:0/20:0)	817.662	0.0366007	0.0268625	0.0160847	0.00180939	0.0238271	0.0017702	0.00619407	0.0171499	0.0101363	0.0166561	0.00193403	0.00176986	0.00309552	0.00567077	0.00935653	0.00161178	0.00647376	0.0145042
PE-NMe2(16:0/16:0)	719.52	0.0153257	0.00570505	0.0102462	0.00690935	0.0216449	0.0036459	0.0105306	0.0159645	0.0106265	0.0155969	0.00381766	0.00281841	0.00799312	0.00211537	0.00584893	0.00387095	0.00927422	0.00623742
PE-NMe2(O-16:0/O-16:0)	692.571	0.0029766	0.00647545	0.00280672

## Sheet: Phosphatidylinositol
		Normalized pmol/g stool
		Ctl diet no Tx				HFD no Tx				Ctl diet AOM-DSS				HFD AOM-DSS
Name	Average m/z	A1	A2	A3	A4	B1	B2	B3	B4	C1	C2	C3	C4	D1	D2	D3	D4	D5	D6
PI(12:0/0:0)	516.168	0.0232206	0.0115208	0.00959455		0.00330572	0.000263252	0.00184353		0.0010623	0.00609783					0.00224437	0.00108987	0.00257708	0.0157052
PI(12:0/12:0)	698.234	0.0213112	0.0190957	0.0195566	0.0112304	0.00207463	0.0037499	0.0103128	0.0106728	0.00405104	0.0218783	0.00983124	0.00798482	0.00733522	0.00776409	0.00353111	0.00676297	0.0123796	0.026565
PI(12:0/13:0)	712.492	0.0180262	0.0283105	0.0110129	0.00914069	0.013493	0.0082211	0.0138941	0.00358717	0.0050108	0.01912	0.00575168		0.00999411	0.00166938	0.00424289	0.0102196	0.000227766	0.0368329
PI(12:0/14:1(9Z))	724.259	0.0117293	0.0198865	0.00819573	0.0116729	0.000106882	0.00567489	0.00485794	0.0101445	0.0056549	0.017981	0.00357538	0.0059566		0.0112645	0.000467917	0.00462031	0.0177253
PI(12:0/15:0)	740.344	0.0182209	0.00220647	0.0135743	0.00765464	0.0142256	0.00370732	0.00681097	0.0410664	0.00285692	0.0138992	0.00430288	0.00354153	0.00487331	0.00326696	0.00807622		0.00139386	0.00852904
PI(12:0/15:1(9Z))	738.307	0.0112546	0.0205065	0.0169614	0.0173237	0.00929156	0.0176589	0.00632325	0.0332259	0.0022772	0.0140697	0.00308223	0.00967059	0.0120731	0.00256027	0.0062093	0.00553604	0.0148491
PI(12:0/16:1(9Z))	752.574	0.0105586	0.0096039	0.0147821	0.00670367	0.013013	0.00319911	0.00160665	0.048426	0.00356409	0.014691	0.00610212			0.00602717	0.00152124	0.0002722	0.0124879
PI(12:0/17:0)	768.529	0.0206339	0.0102643	0.0179739	0.00916902	0.0131416	0.0120228			0.00296627	0.0135696	0.00242649		0.00735369	0.00563744	0.000251186	0.00344802	0.00178515
PI(12:0/17:1(9Z))	766.677	0.0198073	0.0203785	0.0109004	0.0147459			0.00546039	0.0181264	0.00192719	0.0312564		0.00316371	0.00643931	0.00238924	0.00898861	0.00387834	0.00828517
PI(12:0/17:2(9Z,12Z))	764.377	0.00822024	0.0135603	0.0334361	0.0107472	0.00450643	0.00909179	0.00296286	0.0282621	0.00290727	0.00449039	0.0116594		0.00871463	0.00468709	0.00753022	0.0122914
PI(12:0/18:2(9Z,12Z))	778.346	0.0167185	0.0279574	0.0124245	0.00692407	0.00970914	0.0105064	0.00752029	0.0214715	0.000843146	0.0307879	0.00571835	0.00911224	0.00132637	0.00298208	0.00330471	0.00301716	0.00565863	0.0222619
PI(12:0/18:3(6Z,9Z,12Z))	776.56	0.0212141	0.0241095	0.0209651	0.0198662	0.00631134	0.0159223	0.00180017	0.0332445	0.00663893	0.0217037	0.0057168	0.00421712	0.0126933	0.00973327	0.00588295	0.00270264	0.00776624
PI(12:0/18:4(6Z,9Z,12Z,15Z))	774.835	0.0212087	0.010274	0.0211069	0.0293351	0.00830515	0.00792677	0.016603	0.0321625	0.00374795	0.0318405	0.00578895	0.00644493	0.0228467	0.00144188	0.00738715	0.00734246	0.0132303	0.0385719
PI(12:0/19:0)	796.62	0.0281097	0.0180909	0.0133701	0.0124978	0.0036596	0.00333405	0.00608609		0.00481685	0.0110037	0.00383419	0.00110615	0.0119737	0.00553166	0.00508092	0.0040483
PI(12:0/20:1(11Z))	808.642	0.042148	0.00977047	0.00737226	0.0286778	0.0185214	0.00883358	0.00951065	0.0171859	0.00306052	0.0112254	0.00422568	0.0178253	0.00690474	0.00369684	0.00228763	0.0029588	0.0552811
PI(12:0/20:2(11Z,14Z))	806.547	0.0127527	0.0294134	0.0270525	0.00953104	0.0127352	0.00515855	0.00807549	0.0175555	0.00261403	0.0233417	0.00709901	0.000702727	0.010795	0.00909067	0.012142	0.0140814	0.0331961	0.0220869
PI(12:0/20:3(8Z,11Z,14Z))	804.65	0.0267041	0.0210448	0.0160327	0.0207546		0.00892451	0.0257175	0.0290436	0.00346599	0.00925916	0.0058336	0.00537185	0.0344002	0.0031822	0.00482978	0.0125463		0.0213784
PI(12:0/20:4(5Z,8Z,11Z,14Z))	802.598	0.0212307	0.0129425	0.0127905	0.0215758	0.00650656	0.00184411	0.00461374	0.0116951	0.00980557	0.0307215	0.00379913	0.00250478	0.0151148	0.00390347	0.00178632	0.00901208	0.00557206
PI(12:0/20:5(5Z,8Z,11Z,14Z,17Z))	800.665	0.00657848	0.0140033	0.0184374	0.00177537	0.010097	0.0041724	0.00643408	0.0115427		0.00902435	0.0132905		8.03947e-05	0.00790572		0.00154744
PI(12:0/21:0)	824.421	0.014658	0.0162017	0.0184107	0.00790872	0.0132947	0.00601811	0.00517021	0.00137652	0.00581343	0.0104535			0.00109012	0.00352127		2.58809e-05	0.00678468
PI(12:0/22:2(13Z,16Z))	834.576	0.00784572	0.0179686	0.0172295	0.00720249	0.0071872	0.00621435	0.000224412	0.00526176	0.00247633	0.0145871	0.00284265		0.00163592	0.00415889	0.0125858	0.00769415	0.0103505
PI(12:0/22:4(7Z,10Z,13Z,16Z))	830.47	0.00786894	0.0221118	0.0160164	0.00381319	0.00526287	0.0121779	0.00364721		0.00686044	0.00510628	0.00301262		0.0222418	0.00019066	0.00473749	0.00498718	0.00992875
PI(13:0/0:0)	530.09	0.034313	0.0164049	0.0228013	0.0091968	0.00858366	0.000584479	0.0132144		0.0044925	0.00729258	0.00236632	0.00179858	0.0272889	0.00966387	0.0173323	0.00573477	0.00340153
PI(13:0/17:1(9Z))	780.545	0.0165024	0.0236363	0.0148047	0.0217427	0.00923167	0.0220725	0.00715158	0.00386092	0.00795265	0.000637256	0.00318598		0.0150893	0.0045158	0.00695234	0.00338241	0.0166488
PI(13:0/18:2(9Z,12Z))	792.302	0.0140722	0.0160975	0.0166805	0.0331691	0.00273213	0.00932198	0.00619707	0.0134101	0.00110941	0.0152757	0.0122379	0.00610184		0.00541897	0.00491638	0.00348837		0.0809434
PI(13:0/18:3(6Z,9Z,12Z))	790.372	0.0197475	0.0247288	0.0103901	0.00732082	0.00077755	0.00673321	0.00457445	0.00497943	0.00447824	0.0217762	0.00566989	0.00328354	0.0117358	0.00347592	0.00621393	0.004766	0.0153341
PI(13:0/18:4(6Z,9Z,12Z,15Z))	788.518	0.0269337	0.0308524	0.017585	0.0196546	0.00935128	0.0217637	0.00467304	0.0370997	0.00679814	0.0257858	0.00685083		0.00504744	0.0042665	0.00537188	0.0064576	0.0104008
PI(13:0/20:1(11Z))	822.626	0.0251284	0.0167905	0.0133573	0.00315351	0.003299	0.00260735	0.000548805	0.00476626	0.00501487	0.0118131	0.000719039		0.0199276	0.00953712	0.0114535	0.00797099		0.0149633
PI(13:0/20:2(11Z,14Z))	820.635	0.0040773	0.0199018	0.0164487	0.00482126	0.0051536	0.00804346	0.00431905	0.00605161	0.00185611	0.0190158	0.00121953		5.10666e-05	0.00403059	0.000169144	0.00846839	0.0176478
PI(13:0/20:3(8Z,11Z,14Z))	818.475	0.0228585	0.0219064	0.0125479	0.0286412	0.0109874	0.0078619	0.0129448		0.00809313	0.0196536	0.00204011		0.00653054	0.00138027	0.0143601	0.00103273
PI(13:0/20:4(5Z,8Z,11Z,14Z))	816.805	0.0319256	0.0208877	0.0299881	0.00459256	0.00624898	0.0112407	0.00408633	0.0180611	0.00183016	0.0152363	0.00467166	0.0052252	0.0107415	0.00572561		0.00472772
PI(13:0/20:5(5Z,8Z,11Z,14Z,17Z))	814.408	0.00365404	0.00476568	0.0162237	0.0222644	0.00903647	0.00269399	0.0162507	0.00796878	0.0034568	0.0303787	0.000897676		0.000729668	0.00633633	0.00862429	0.00530093	0.00213645
PI(13:0/22:0)	852.587	0.0341173	0.00897795	0.0152495	0.0120018		0.00566854	0.0117077		0.00284298	0.00553009	0.000237276		0.00632906	0.00419774	0.00949018	0.0119374	0.00953903
PI(13:0/22:1(11Z))	850.636	0.00426772	0.0105061	0.000615012	0.00595207	0.0126284	0.00278156	0.0087569	0.0089919	0.00571531	0.00426648	0.0117029		0.00479875	0.00200468		0.00708342		0.0150368
PI(13:0/22:2(13Z,16Z))	848.346	0.0239567	0.0114393	0.0183297	0.00970392	0.00113877	0.000548903	0.00201367	0.0216408	0.00302323	0.00474976	0.00336894			0.00464517	0.00458955	0.00188084	0.0357644	0.0615705
PI(13:0/22:4(7Z,10Z,13Z,16Z))	844.46	0.0150683	0.00448006	0.0313479	0.0095698	0.00702629	0.00628041	0.00333617	0.0123415	0.00414892	0.00101821	0.00683004		0.0124078	0.00474887	0.000608231	0.00220675	0.0192327
PI(13:0/22:6(4Z,7Z,10Z,13Z,16Z,19Z))	840.524	0.017224	0.0226728	0.0037615	0.00987259	0.0207487	0.0111631			0.00186635	0.00451446	0.00127604	0.000717503	3.82896e-05	0.00913881	0.00400543	0.00351742	0.02552	0.00156991
PI(14:0/0:0)	544.379	0.0187028	0.0165094	0.0181968	0.00520629	0.00349918	0.000134738	0.0124981	0.00371448	0.00592376	0.0231511	0.00171297		0.00479368	0.00289342	0.00746028	0.00537407	0.00230748
PI(14:0/12:0)	726.318	0.0122058	0.0253914	0.0223819	0.0136554	0.0110685	0.0166201	0.00342908	0.0112943	0.00341094	0.0142886	0.016561	0.00673273	0.00634264	0.000175061	0.0126915		0.000148365	0.0236945
PI(14:0/20:3(8Z,11Z,14Z))	832.527	0.0205666	0.0129168	0.0206001	0.0128575		0.00903533	0.00694138	0.0134782	0.00701584	0.0234223	5.48003e-05		0.00355036	0.00312373		0.00768663	0.00601768
PI(14:0/22:1(11Z))	864.49	0.0169164	0.0116686	0.0138768	0.00386121	0.00790856	0.00998653	0.00664542	0.0093226	0.00732181	0.00337516	0.00313798	0.00941531	0.016606	0.00736008	0.00550926	0.00411738	0.0139434
PI(14:0/22:4(7Z,10Z,13Z,16Z))	858.473	0.0230359	0.0125079	0.0117464	0.00265043	0.00809483	0.00589693	0.00517851	0.0146037	0.010209	0.00152279	0.00324127			0.00563369	2.5515e-05	0.00397501		0.0153947
PI(14:1(9Z)/0:0)	542.318	0.018755	0.0161481	0.0161401	0.00598903	0.00787682	0.000235305	0.00769539		0.00377823	0.00233244			0.00115568	0.00413423	0.00905896	0.00357888	0.00637822
PI(14:1(9Z)/14:1(9Z))	750.363	0.0384575	0.0179526	0.0131864	0.0159885	0.00934218	0.0016847	0.0153553	0.00833771	0.00208648	0.00799586	0.00579073	0.00264687	0.0101805	0.00304318		0.00420522	0.0108386	0.048851
PI(14:1(9Z)/20:4(5Z,8Z,11Z,14Z))	828.459	0.015495	0.0190161	0.0229952	0.0100542		0.00547281	0.00543315	0.00444779	0.00316363	0.0154147	0.00205252		0.00596667	0.00302457	0.00764018	0.00665119	0.0220891	0.0188341
PI(14:1(9Z)/20:5(5Z,8Z,11Z,14Z,17Z))	826.421	0.0113445	0.00729854	0.00595335	0.0112532	0.00763296	0.00594242	0.00687983	0.0119359	0.00128205	0.0175808	0.011409	0.00188137		0.00300081	0.00112583	0.00873471	0.0132312
PI(14:1(9Z)/22:2(13Z,16Z))	861.061	0.0125001	0.0538686	0.0369023	0.0155122	0.00968762	0.0182706	0.0206341	0.0337761	0.00248406	0.0290997	0.0026106	0.0105608	0.00856849	0.0111101	0.026718	0.0150249	0.0462774	0.0375138
PI(14:1(9Z)/22:4(7Z,10Z,13Z,16Z))	856.457		0.0125996	0.00788481	0.00355868	0.00783817	0.00300369	0.0060745		0.00254442	0.0183784			0.00596582			0.00293311
PI(15:0/0:0)	558.444	0.0139637	0.0151923	0.00926466	0.00393873	0.0165116		0.00380799	0.00570394	0.00680641	0.0045832			0.0114478	0.00208255	0.00628087	0.00745546
PI(15:0/13:0)	754.457	0.0256852	0.0179072	0.0148799	0.00617208	0.00345757	0.00220984	0.00189199	0.0162781	0.00142919	0.01804	0.00160014	0.0109306	0.00810438	0.00181928	0.00875021	0.00520239	0.00507269
PI(15:0/20:3(8Z,11Z,14Z))	846.717	0.0117244	0.0199519	0.00366826	0.00483886	0.00773468			0.00168296	0.00419931	0.0163405	0.00429278		0.00211941	0.00126079	0.000634844	0.00630424	0.00185215
PI(15:0/20:5(5Z,8Z,11Z,14Z,17Z))	842.476	0.0101097	0.0228463	0.00657984	0.0139876		0.0103346	0.0131324	0.0120051	0.000503872	0.0201848		8.10841e-05	0.00114874	0.00220097	0.00529404		0.00950634
PI(15:0/22:0)	880.772	0.0169289	0.00768858	0.0242279	0.012758	0.00129762			0.0104526	0.00263104	0.0145027	0.0090808	0.0109618	0.00348888	0.0104696		0.00904672		0.0366621
PI(15:0/22:1(11Z))	878.515	0.0495317	0.0406086	0.0184503	0.0153714	0.0105634	0.00694505	0.0169531	0.0170897	0.00443541	0.00609815	0.00122884	0.00509279	0.012404	0.00804826	0.0124909	0.000810111	0.0085093
PI(15:0/22:2(13Z,16Z))	876.868	0.0404101	0.0328893	0.0295377	0.0146342	0.00991965	0.00474329	0.00616105		0.00890066	0.0152315	0.00840687		0.0160265	0.00543882	0.00852782	0.010718	0.00906976	0.0382175
PI(15:0/22:6(4Z,7Z,10Z,13Z,16Z,19Z))	868.474	0.0192935	0.0187725	0.0115492	0.00168582	0.00333142		0.0119489	0.0560823	0.00470627	0.011756	0.00430634	0.022051		0.0118134	0.0064839	0.00438587
PI(15:1(9Z)/0:0)	556.247	0.0293348	0.0207139	0.0216922	0.00232385	0.00715888	0.00661888	0.00724321		0.00300017	0.0182133	0.0131668	0.00150164	0.0277125	0.00133417	0.0021873	0.0127847
PI(15:1(9Z)/22:2(13Z,16Z))	874.49		0.00756431	0.0074478			0.00859601	0.00268989	0.0107787	0.000815174	0.0072885			0.0129585	0.0104572	0.00466782		0.0100494
PI(15:1(9Z)/22:4(7Z,10Z,13Z,16Z))	870.444	0.0147151	0.0180536	0.0146818	0.0109775	0.00241827	0.00763154	0.0166927	0.0111238	0.00294999	0.00773374	0.00312956		0.0187539	0.00420549	0.00959525	0.00210471		0.00584393
PI(16:0/0:0)	571.8	0.00599217	0.0256515	0.0058599	0.003789	0.00441438			0.000877815	0.00445415				0.00126447	0.000278621	0.00413406	0.00458545		0.0128395
PI(16:0/16:0)	810.519	0.00908817	0.0243805	0.0220384	0.00653847	0.00205704	0.00212901	0.00668895	0.0238951	0.00770433	0.0208876	0.00397021			0.00689674	0.00352799	0.000287889	0.00016962
PI(16:0/18:1(9Z))	836.736	0.0148307	0.0237342	0.018121	0.00711824	0.00981026	0.0055986	0.00809796	0.0242407	0.00512189	0.0120283	0.00134726	0.00900988	0.00973947	0.00879891	0.00332399	0.00247694	0.00888127	0.00270577
PI(16:0/22:1(11Z))	892.701	0.0209009	0.014366	0.010823	0.0142116	0.00572188		0.000164137		0.0059335	0.00111114	0.00407802	0.000232409		0.00340916	0.00655155	0.00508641		0.0441909
PI(16:0/22:2(13Z,16Z))	890.689	0.0229737	0.0120399	0.0138957	0.00260883	0.00141354	0.00903495	0.00419488	0.00495453	0.00516549	0.00759807			0.0216813	0.0019897	0.00652691	0.0109128
PI(16:0/22:6(4Z,7Z,10Z,13Z,16Z,19Z))	882.464	0.0144692	0.00996281	0.00940108	0.00654335	0.0133802	0.0045342	0.00767712		0.00961569	0.0110855	0.00243958		0.00378356	0.0015579	0.0070335	0.00060442	0.00654078	0.00969965
PI(16:1(9Z)/0:0)	570.298	0.0310779	0.0152049	0.0211976	0.00702557	0.00420362		0.0103951	0.00535478	0.0038172	0.00674815	0.00347349		0.00923708	0.00703994	0.003389	0.00569553
PI(16:1(9Z)/20:5(5Z,8Z,11Z,14Z,17Z))	854.665	0.0113874	0.00748683	0.0136888	0.0099619			0.0161005	0.0204884	0.00223138	0.0175591	0.00242749		0.029958	0.00694041	0.00891209	0.00221451	0.0407015	0.00249201
PI(16:1(9Z)/22:2(13Z,16Z))	888.627	0.00991705	0.0258542	0.00353343	0.00547593	0.0141802		0.00697871		0.00237775	0.0135678	0.013562		0.010404	0.0068067	0.00714792	0.00654087	0.0275085
PI(16:1(9Z)/22:4(7Z,10Z,13Z,16Z))	884.55	0.0200833	0.013969	0.0171574	0.0127644	0.00293763	0.00822393	0.00884206	0.0014808		0.00475947			0.013021	0.00847724	0.00562591	0.00601945
PI(17:0/0:0)	586.275	0.00377761	0.0137404	0.0268039	0.010112	0.013582	0.00509854	0.00270119		0.00527761		0.00331202	0.0038618	0.00220677	0.00479818	0.0144868			0.0115105
PI(17:0/14:1(9Z))	794.602	0.0133736	0.0269217	0.0127754	0.00597575	0.00666879	0.00765405	0.00605511	0.00669876	0.00682872	0.0106678			0.0105051	0.00453679	0.00543613	0.00546947	0.00819514
PI(17:0/20:4(5Z,8Z,11Z,14Z))	872.412	0.00781036	0.00582232	0.0212945	0.00656845	0.0161297	0.00632582		0.00601516	0.00359659	0.0123505	0.00238753		0.0048505	0.00612672	0.00439081	0.00769275	0.00393547
PI(17:0/21:0)	894.619	0.0166878	0.00682803	0.0154476	0.00705559		0.00119443	0.0182948	0.0223246	0.00195185	0.0112768	0.00472746	0.000556851	0.0128664	0.00748511	0.00664729	0.00930566	0.00104993
PI(17:0/22:1(11Z))	906.527	0.0177089	0.0363551	0.00391303		0.00257789	0.00337324	0.00750177		0.00195232	0.0172679	0.00100724		0.0125982	0.00261682	0.000822086	0.002831	0.0167785
PI(17:0/22:2(13Z,16Z))	904.682	0.0130491		0.013692	0.0156389	0.00289343	0.013172	0.0047953		0.00251956	0.0170041				0.00943277	0.00241392	0.013576
PI(17:0/22:4(7Z,10Z,13Z,16Z))	900.418	0.0126636	0.0111837	0.0156601	0.0153997	0.00928862	0.0060725	0.0031115		0.00563156	0.0226829		0.00107177	0.00632936	0.00594099	0.011355	0.0182728
PI(17:1(10Z)/0:0)	584.355	0.0127168	0.00221699	0.0105433	0.0090781	0.0119833	0.013376	0.0143617		0.00357595	0.00989822	0.00239573	0.00250853	0.0156296	0.00805051	0.00892456	0.0053688
PI(17:1(9Z)/22:2(13Z,16Z))	902.684	0.0186224	0.0222259	0.0164156	0.00527543	0.00956703	0.00221531	0.00465197	0.00107191	0.00264301	0.0115921	0.000337775		0.012041	0.0081497	0.00485779		0.0156688
PI(17:1(9Z)/22:4(7Z,10Z,13Z,16Z))	898.406	0.0177468	0.0194135	0.00396072	0.0037346			0.00127341	0.0300329	0.000847187	0.0115936	0.00498463		0.0034598	0.00241594	0.00141085	0.00879145	0.01592
PI(17:2(9Z,12Z)/0:0)	582.332	0.0299604	0.0259231	0.0228645	0.00802699	0.00907833	0.00819542	0.0154897	0.017871	0.0059855	0.00948336	0.00359857	0.000873724	0.00975091	0.00542743	0.00449626	0.00422054	0.00771851
PI(17:2(9Z,12Z)/22:4(7Z,10Z,13Z,16Z))	896.529	0.00332871	0.0122512	0.00975854		0.0181008	0.00593185		0.00379191	0.00656288	0.00623372		0.00579958	0.0145394	0.00486248		0.00201225	0.0271222
PI(18:0/0:0)	600.154	0.0039388	0.0207579	0.0126152	0.00228899	0.0225813	0.00411793	0.0238469		0.00486871	0.00932998	0.00568426		0.0102697	0.0110598	0.00395962	0.00249795
PI(18:0/12:0)	782.671	0.0229909	0.0129647	0.00700821	0.0118851	0.0156535	0.000994332	0.00745868	0.00591536	0.00434357	0.0160575				0.0013408	0.00332415	0.00358646
PI(18:0/18:0)	866.485	0.017736	0.0187785	0.0237423	0.0246518	0.00512898		0.00450132	0.0305218	0.00415628	0.0113323	0.00330884		0.00219896	0.00416784	0.00662112	0.00376455
PI(18:0/20:4(5Z,8Z,11Z,14Z))	886.56	0.0169227	0.0173172	0.0125884	0.0175282	0.00474572	0.00461234	0.00388789	0.00106568	0.00941279	0.0148535				0.000179824	0.0113522	0.01287	0.0164464
PI(18:0/22:1(11Z))	920.773	0.0262249	0.00566659	0.0108808	0.0016091	0.00117173	0.00173856	0.00317972		0.00212776	0.0214935	0.00566629		0.000822946	0.00171954	0.0097311	0.00337583		0.0262132
PI(18:0/22:2(13Z,16Z))	918.728	0.013888	0.0213441	0.00850485	0.00601769	0.00197343	0.00432781	0.00193773		0.00275839	0.0127228	0.00863384		0.000206999	0.00456215	0.00547097	0.00409774	0.0132534
PI(18:0/22:6(4Z,7Z,10Z,13Z,16Z,19Z))	910.548	0.0047995	0.0166089	0.00560411	0.0119009	0.0113172	0.00505187	0.00384052		0.00140918	0.00434577	0.00100002	0.00261411	0.00209215	0.00641708	0.00622117		0.00660202
PI(18:1(9Z)/0:0)	598.115	0.0285956	0.0190079	0.0238954	0.0141809	0.0135224	0.0212505	0.00213057	0.00519036	0.00255069	0.00236332	0.000445537	0.0122937	0.0154399	0.010567	0.0178372	0.00433788		0.00263245
PI(18:1(9Z)/18:1(9Z))	862.356	0.00993778	0.0185881	0.0550516	0.025179	0.0140952	0.00755446	0.0495136	0.0230542	0.00492576	0.0515826	0.0187789	0.00804832	0.023519	0.0134798	0.015592	0.0125209	0.0156619	0.062933
PI(18:1(9Z)/22:2(13Z,16Z))	916.774	0.0244798	0.0106551	0.00757726	0.0147552	0.0117817	0.00585985	0.00690901		0.00117705	0.0197084	0.00120831	0.00670331	0.0164059	0.00530818				0.00937585
PI(18:1(9Z)/22:4(7Z,10Z,13Z,16Z))	912.741	0.0104286	0.0229938	0.00640585	0.00346981	0.00400181	0.00195209	0.012679	0.00901832	0.00272018							0.0140944	0.0104657
PI(18:1(9Z)/22:6(4Z,7Z,10Z,13Z,16Z,19Z))	908.48	0.0200158	0.014087	0.0180383	0.00300038			0.0102178	0.00320634	0.00238176	0.00654806			0.00220165	0.000894592		0.00578579	0.00527517
PI(18:2(9Z,12Z)/0:0)	596.367	0.0301395	0.0189828	0.0226119	0.00597276	0.00745936	0.0132703	0.0179501	0.0100186	0.00540547	0.0159484	0.00267339	0.00756228	0.00038737	0.00188155	0.00795891	0.00517157	0.00257733
PI(18:2(9Z,12Z)/22:2(13Z,16Z))	914.814	0.00918275	0.0103515	0.0172093	0.0212616	0.00360549	0.00967989	0.0033398		0.0044751	0.0128528				0.000192471	0.0102976	0.00319408	0.0119754
PI(18:3(6Z,9Z,12Z)/0:0)	594.355	0.0350587	0.00921009	0.0289589	0.00402439	0.00959761	0.0117649	0.0147478	0.00617332	0.00443963	0.00365763	0.00612049		0.00592245	0.00470744	0.00417641
PI(18:4(6Z,9Z,12Z,15Z)/0:0)	592.234	0.0162786	0.0124425	0.0178214	0.008179	0.0145208	0.00869718	0.00692553	0.00283067		0.012979	0.00781785	0.00824594	0.0207589	0.00878872	0.00845565	0.00556215	0.00177796
PI(19:0/0:0)	614.403	0.0164049	0.0155964	0.0171111	0.00409938	0.00910132	0.0119458	0.0165668	0.00216013	0.00266141	0.0100506	0.00178669		0.000587609	0.00212304	0.0178363	0.00315055	0.00579923
PI(19:0/21:0)	922.497	0.0104109	0.0173652	0.00654871	0.00255198			0.00861983		0.00156771	0.00697203		0.00637179	0.00251978	0.00487375	0.0120789	0.00474862
PI(19:0/22:0)	936.596	0.0215244	0.0239499	0.0113642	0.00920894	0.00496673	0.00280203	0.00687779	0.00541255	0.00121511	0.0116344	0.000505655	0.000704096	0.0040189	0.000710639	0.00636647	0.00500414
PI(19:0/22:1(11Z))	934.533		0.00663372	0.0118466	0.00756918	0.00461623	0.000211107	0.00206954	0.00642933	0.00256255	0.0142173	0.00478726			0.0032515	0.00123521	0.00675815
PI(19:0/22:2(13Z,16Z))	932.692	0.0121903	0.0126467	0.00428657				0.00394956		0.00473623	0.0260552		0.00473354	0.0150313	0.00544846	0.00544023	0.00514477	0.0249161
PI(19:0/22:4(7Z,10Z,13Z,16Z))	928.595	0.0203838	0.0281603	0.019631	0.0135062	0.00891243	0.00434978	0.00435202		0.00465464	0.0253847					0.00728195	0.00280107	0.00693451
PI(19:0/22:6(4Z,7Z,10Z,13Z,16Z,19Z))	924.568	0.0227879	0.0200566	0.0188033	0.0115425	0.0017623	0.00964862			0.00164471	0.00434746	0.00305961	0.00528242	0.00154538	0.0031206			0.0021682
PI(19:1(9Z)/0:0)	612.366	0.018865	0.0188165	0.048119	0.00975012	0.00673828	0.0104394	0.00865067	0.0034943	0.00296544	0.0142346	0.00177579	0.00145226	0.0065157	0.0150174	0.00687155	0.0014742
PI(19:1(9Z)/22:2(13Z,16Z))	930.843	0.00775624	0.00343122	0.0105375	0.00558344	0.0140902	0.0184596	0.0109957		0.00143893				0.00635265	0.00710887	0.00436228	0.0016381
PI(19:1(9Z)/22:4(7Z,10Z,13Z,16Z))	926.933	0.0108972	0.00752008	0.0117895	0.0175507	0.0039335	0.00777165	0.00600211	0.00695373	0.00109384	0.0149793			0.00234954	0.0016771	0.00985021	0.0011384	0.0129231	0.0100339
PI(20:0/0:0)	628.241	0.0101296	0.0203023	0.0154341	0.00813013	0.00906017	0.00472892	0.00907905		0.000875048	0.0290631	0.0043312	0.00830359	0.00144717	0.00923668		0.00368658		0.00819967
PI(20:0/22:1(11Z))	948.556	0.0116763	0.0314149	0.0171671	0.0129816	0.00258175	0.012586			0.00385191	0.00876326	0.000953702	0.00494395	0.0156788	0.000856064	0.000795091
PI(20:0/22:2(13Z,16Z))	946.552	0.0243557	0.00920588	0.0122243	0.0115426	0.00804103	0.0144644	0.000905015		0.00205778	0.0200388	0.00358967		0.00796277	0.0115706	0.0105143	0.00366692
PI(20:0/22:4(7Z,10Z,13Z,16Z))	942.755	0.039266	0.0321676	0.0152569	0.0143536	0.0052032	0.014458	0.0104202		0.0020262	0.00751326			0.0136177	0.00663476	0.0125108	0.000237867
PI(20:1(11Z)/0:0)	626.688	0.0441684	0.024072	0.0222847	0.0112804	0.000280494	0.00925808	0.00136724	0.00340107	0.00573454	0.0171854	0.00653177	0.00015529	0.00510863	0.00713295	0.00715757	0.00846205
PI(20:1(11Z)/22:2(13Z,16Z))	944.414	0.00929553	0.00829511	0.0328553	0.0130956	0.00624925	0.0114716	0.0122469		0.00235435	0.0189504	0.000401508	0.0035513	0.00376879	0.0115173	0.00325073	0.00828987	0.00131512
PI(20:1(11Z)/22:4(7Z,10Z,13Z,16Z))	940.733	9.48567e-05	0.00319192	0.0173973	0.00739722	0.0146511	0.00149456		0.0184356	0.00395979	0.0185194		0.010367	0.00317223	0.00319573	0.00618294	0.00277975
PI(20:2(11Z,14Z)/0:0)	624.437	0.0147619	0.0167174	0.0125293	0.00833336	0.0134789	0.00446171	0.0190444	0.000712277	0.00603552	0.0126586	0.00274624	0.00297885		0.00441317	0.00442507
PI(20:2(11Z,14Z)/22:4(7Z,10Z,13Z,16Z))	938.968	0.0208606	0.0240234	0.0118086	0.0111534	0.00514003	0.00201303	0.00484907		0.00286588	0.0189808		0.00945043		0.0074681	0.00224717	0.00354435
PI(20:3(8Z,11Z,14Z)/0:0)	622.336	0.0140423	0.012675	0.0210343	0.00313394	0.00182009	0.000866071	0.00281886	0.00076641	0.00269001		0.00429288	0.0299632	0.00657425	0.00481854	0.0137283	0.00478205
PI(20:4(5Z,8Z,11Z,14Z)/0:0)	620.353	0.0273664	0.0196736	0.00725615	0.00756572	0.00441013	0.00365824	0.00918875		0.00600138	0.0144671	0.00843809	0.00904889	0.00463676	0.00691914	0.000648338	0.00326158
PI(20:5(5Z,8Z,11Z,14Z,17Z)/0:0)	618.065	0.0265853	0.0169632	0.0280987	0.0108779	0.00590638	0.0120741	0.0158506	0.000691192	0.00293772	0.00418987	0.00115659	0.00553006	0.0162713	0.00553133	0.010508	0.00646556
PI(21:0/0:0)	642.283	0.0214054	0.0198525	0.0246892	0.008661	0.0172826	0.0145546	0.00545827	0.00144246	0.00689346	0.000210002	0.0163368	0.0101538	0.00110443	0.00327922	0.0118034	0.00562761
PI(21:0/22:0)	964.892	0.00885421	0.019482	0.0104511	0.0117508		0.00214382	0.00246866		0.0106701	0.0193812		0.00156367		0.00359043	0.0263011	0.00682535	0.0051174
PI(21:0/22:1(11Z))	962.553	0.0193462	0.0262615	0.0186614		0.00192227	0.0123185	0.0108931		0.0018627	0.0102617	0.00115974	0.0135962	0.00490827	0.00271241	0.00731645	0.00436164	0.00986158
PI(21:0/22:2(13Z,16Z))	960.68	0.0126541	0.00853307	0.019913	0.0164951	0.0080109	0.00839809	0.00794448		0.00131553	0.0034948	0.00597624			0.00253085
PI(21:0/22:4(7Z,10Z,13Z,16Z))	956.657	0.00936353	0.0156294	0.0278645	0.0319318	0.000667855	0.0135783	0.00318782	0.00458421	0.00188226	0.0189971	0.00300963		0.00647849	0.0038708	0.0065261	0.00842934		0.0526792
PI(21:0/22:6(4Z,7Z,10Z,13Z,16Z,19Z))	952.887	0.00597145	0.0163334	0.00970991	0.0249186	0.00719645		0.00639581		0.00113442	0.0110869	0.00255246		0.0101707	0.00614838	0.00350766	0.00594889
PI(22:0/0:0)	656.249	0.0154077	0.032359	0.0231505	0.00830119	0.0353675	0.00476883	0.0174564	0.00279062	0.0123127	0.0311209	0.0222963	0.030993	0.0147381	0.0128951	0.0113821	0.0186164	0.00853992	0.0336066
PI(22:0/12:0)	838.442	0.0144875	0.00453462	0.0130361	0.00804055	0.0133589		0.00746906	0.0270968	0.000870895	0.00712765	0.0058489	0.0011219	0.00501887	0.00109729		0.0140741	0.00853874	0.0808225
PI(22:0/20:0)	950.601	0.00373639	0.016116	0.0147048	0.00872437	0.00793217	0.00793704	0.00838165	0.00818309	0.00381047	0.00563448	0.000218104	0.00317195	0.00868914	0.00818041	0.00480652	0.00048138
PI(22:0/22:0)	978.641	0.0182797	0.0133944	0.0126649	0.0195851	6.93584e-05	0.00103914	0.00338684	0.00763035	0.00101292	0.00401736		0.00683552	0.0135344	0.00402075	0.00129022	0.00954815	0.0629423
PI(22:0/22:1(11Z))	976.653	0.017081	0.0151891	0.00748935	0.0179134					0.00282244	0.015571			0.0123545	0.00621515	0.011893	0.00522143	0.00416495
PI(22:0/22:2(13Z,16Z))	974.47	0.0109652	0.00587591	0.00371268	0.012989		0.00856236	0.0147719	0.0145193	0.000898669	0.0254598			0.00837518	0.00534867	0.011662
PI(22:0/22:4(7Z,10Z,13Z,16Z))	970.926	0.0186677	0.0241948	0.0102105	0.0171608		0.0154984	0.00911368		0.00170052	0.0268389				0.00182844	0.0122549	0.00429748
PI(22:1(11Z)/0:0)	654.327	0.0517622	0.0718071	0.0202602	0.0230994	0.00216099	0.00466765	0.000435649	0.00739701	0.00435485	0.0132451	0.00718444	0.00669575	0.0214099	0.00570743	0.00411906	0.00442706	0.000468265	0.0479936
PI(22:1(11Z)/22:2(13Z,16Z))	972.678	0.00803782	0.0161213	0.0179632	0.015263	0.00290909	0.00675829		0.0141562	0.00296912	0.00261185	0.00443549			0.00113686		0.00556572	0.00106478
PI(22:1(11Z)/22:4(7Z,10Z,13Z,16Z))	968.609	0.0126211	0.0158903	0.013442	0.00832119	0.00492049	0.00714446	0.00911076		0.00038837	0.00568708	0.00199592	0.000375253	0.00488013	0.0150392	0.00337292	0.00711465		0.00164746
PI(22:2(13Z,16Z)/0:0)	652.915	0.0229074	0.00665855	0.0165654	0.00552841	0.00432038	0.0104829	0.0119531	0.00518327	0.00691048	0.0310751	0.00872772	0.00558747	0.0133074	0.00558697	0.00842833	0.00273155	0.00317599
PI(22:2(13Z,16Z)/22:4(7Z,10Z,13Z,16Z))	966.837	0.00268893	0.00939821	0.0166536	0.0109646	0.0206645	0.00946392	0.0057779	0.00776747	0.00246656	0.00880739			0.00703758	0.00346814	0.0190112	0.00116964	0.0320002
PI(22:4(7Z,10Z,13Z,16Z)/0:0)	648.245	0.0125002	0.025746	0.0139965	0.00953572	0.0140976	0.00900972	0.00118124		0.00810602	0.0197369	0.000279239	0.0130071	0.0106977	0.00744028	0.00679485	0.00237201
PI(22:6(4Z,7Z,10Z,13Z,16Z,19Z)/0:0)	644.266	0.0189067	0.0102817	0.0110286	0.00487314	0.00827797	0.00418895	0.00745608	0.00626144	0.00262888	0.0116415	0.00349197		0.00029891	0.00810623	0.00923037	0.00273015
PI(22:6(4Z,7Z,10Z,13Z,16Z,19Z)/22:4(7Z,10Z,13Z,16Z))	958.483	0.012201	0.0235026	0.00578051	0.0128261	0.00929303	0.0133971	0.00596127		0.00430909	0.0149977	0.000947389	0.00291551	0.00304391	0.00860204	0.00491644	0.00337143
PI(22:6(4Z,7Z,10Z,13Z,16Z,19Z)/22:6(4Z,7Z,10Z,13Z,16Z,19Z))	954.777	0.0335679	0.0196205	0.0148301	0.0141977	0.00744078	0.0125865	0.0157844	0.0180763	0.00202288	0.00433819	0.0029351	0.000354505	0.00214721	0.00989147	0.00794883	0.0150543	0.000450354

## Sheet: Phosphatidylserine
		Normalized pmol/g stool
		Ctl diet no Tx				HFD no Tx				Ctl diet AOM-DSS				HFD AOM-DSS
Name	Average m/z	A1	A2	A3	A4	B1	B2	B3	B4	C1	C2	C3	C4	D1	D2	D3	D4	D5	D6
PS(10:0/10:0)	567.214	0.00486647	0.0970011	0.0122055	0.037312	0.00551285	0.0507278	0.0278518	0.00132658	0.0116118	0.00824891	0.0025699	0.00599269	0.00768899	0.0110301	0.00075252	0.00308614	0.00579716	0.00614606
PS(12:0/0:0)	441.283	0.0319907	0.00714258	0.0166369	0.00243506	0.00162966	0.00289884	0.0034058	0.0166709	0.00304559	0.00317884	0.00902501	0.00621967	0.0155817	0.00237708	0.00595499	0.0031773	8.56248e-05	0.0078131
PS(12:0/12:0)	623.361	0.00887003	0.0067488	0.0120091	0.00553158	0.00357336	0.00392314	0.00679424	0.00608973	0.00155274	0.00543768	0.00132105	0.00308476	0.00103644	0.00493662	0.00212997	0.00357097	0.000754947	0.00832475
PS(12:0/13:0)	637.464	0.00989729	0.00725997	0.00253317	0.00277723	0.00162935	0.000944402	0.00283429	0.0140583	0.000308169	0.00654818	0.0027219	0.00172733	0.000885528	0.00157756	0.000811025	0.00199294	0.00184888	0.00856427
PS(12:0/14:1(9Z))	649.44	0.00253964	0.00753334	0.000965393	0.000133606	0.00380363	0.00355265	0.0140235	0.0128325	0.00150664	0.0330981	0.00168171	0.00126267	0.000883943	0.00501866	0.00375196	0.00324053	0.000198943	0.010339
PS(12:0/15:0)	665.322	0.000345169	0.00939143	0.00804131	0.00550695	0.002189	0.0013146	0.00554888	0.00522416	0.00253771	0.00580012	0.00275641	0.00101499	0.00349809	0.0048549	0.00737471	0.000557832	0.000374496	0.00817113
PS(12:0/15:1(9Z))	663.348	0.00487328	0.011564	0.0115189	0.00552492	0.00444555	0.00968445	0.000437164	0.0028377	0.00125884	0.00323629	0.000231273	0.00226916	0.00138602	0.00045659	0.0114926	0.00375226	0.00218996	0.0037892
PS(12:0/16:1(9Z))	677.452	0.00549438	0.00102351	0.0083094	0.0222025	0.00461965	0.010394	0.00576796	0.000753509	0.0015389	0.00337587	0.00170838	0.00256693	0.00124662	0.00224424	0.00787132	0.0022339	0.00156502	0.00338267
PS(12:0/17:0)	693.573	0.000262122	0.0102255	0.00371538	0.00160578	0.00178922	0.000771346	0.003902	0.0047266	0.00266092	0.0081594	0.000361277	0.00199687	9.64753e-05	0.00210658	0.00222382	0.00357562	0.00231387	0.00318184
PS(12:0/17:1(9Z))	691.473	0.00802876	0.00105858	0.00261818	0.00244769	0.0102732	0.00259024	0.00240019	0.00440544	0.0015336	0.0114459	0.00132735	0.00158615	0.00337992	0.00664921	0.00084787	0.00169066	0.000319645	0.00292582
PS(12:0/17:2(9Z,12Z))	689.322	0.00163048	0.000261933	0.00451269	0.00237014	0.00264373	0.00250596	0.000257359	0.00127695	0.000384154	0.00579537	0.000261671	0.000172772	0.00231754	0.00135632	0.00433739	0.00379512	0.00103441	0.00519522
PS(12:0/18:2(9Z,12Z))	703.476	0.00447344	0.00144127	0.00393101	0.00330106	0.00510434	0.00627137	0.000896589	0.00198054	0.00153301	0.00187014	0.00071029	0.000296469	0.00181801	0.00495528	0.00221043	0.0019035	0.00141375	0.0036333
PS(12:0/18:3(6Z,9Z,12Z))	701.45	0.000927002	0.00427375	0.00220427	0.00110495	0.00186212	0.00285979	0.00875582	0.00486161	0.000182871	0.00299493	0.000882624	0.00129942	0.000678414	0.00262819	0.00269182	0.00255958	0.000752587	0.00138682
PS(12:0/18:4(6Z,9Z,12Z,15Z))	699.407	0.00149143	0.00481426	0.00298386	0.00135309	0.00187303	0.00310688	0.00171826	0.00396411	0.000653182	0.00757449	0.000261214	0.00075147	0.00127355	0.000332595	0.00665942	0.00255198	0.000412239	0.00126103
PS(12:0/19:0)	721.44	0.00174954	0.0238937	0.00397977	0.00154739	0.00150931	0.000401911	0.00201903	0.00530815	0.00111056	0.00436668	0.00286574	0.00258294	0.00341962	0.00111428	0.00162784	0.00336052	0.000321239	0.00825658
PS(12:0/20:1(11Z))	733.548	0.00229417	0.00451949	0.0103293	0.000366807	0.00283015	0.00220165	0.00301268	0.00307887	0.000265086	0.00105135	0.000469397	0.00107726	0.00107331	0.00101484	0.000401414	0.00267689	0.000361043	0.00088899
PS(12:0/20:2(11Z,14Z))	731.408	0.00363644	0.00932741	0.00315849	0.0014932	0.0011524	0.00146608	0.00130639	0.00182542	0.00197612	0.000107315	0.000596426	0.00137512	0.00233335	0.00173392	0.00313287	0.00304506	0.00160946	0.00550558
PS(12:0/20:3(8Z,11Z,14Z))	729.497	0.00040436	0.00508502	0.000880865	0.00227005	0.00124765	0.00143474	0.00263308	0.00264513	0.000226678	0.0034021	0.00114663	0.00055433	0.000854888	0.00143705	0.00647638	0.00302073	0.000553538	0.00831452
PS(12:0/20:4(5Z,8Z,11Z,14Z))	727.394	0.000226495	0.00391049	0.000736542	0.000197037	0.000319974	0.00109162	0.000932039	0.00532976	0.000874048	0.00202339	0.00113607	0.000268694	0.00103579	0.000737721	0.00344446	0.00247948	0.000456265	0.00442551
PS(12:0/20:5(5Z,8Z,11Z,14Z,17Z))	725.45	0.00184316	0.0126429	0.00543817	0.00185545	0.00062292	0.00061782	0.00209278	0.000417635	0.0015297	0.000967511	0.00292092	0.000230593	0.000807837	0.000897553	0.00104023	0.00313322	0.000811389	0.000902721
PS(12:0/21:0)	749.477	0.00245975	0.0195921	0.0177044	0.00832989	0.00152311	0.000968558	0.00187386	0.00472953	0.000784823	0.00184419	0.00112304	0.000715002	0.00137948	0.00137739	0.00459146	0.010168	0.00289731	0.00107926
PS(12:0/22:2(13Z,16Z))	759.457	0.0055519	0.000869059	0.00128243	0.00461767	0.00115668	0.00155405	0.000807154	0.00193015	9.79957e-05	0.00201671	0.00244471	0.00083417	0.000112653	0.00197681	0.00617567	0.001651	0.00132292	0.00201038
PS(12:0/22:4(7Z,10Z,13Z,16Z))	755.448	0.00234993	0.0133558	0.000706513	0.00377851	0.00603429	0.000578843	0.00177662	0.00575875	0.000718242	0.00389537	0.00172769	0.000146676	6.55952e-05	0.00327181	0.0016824	0.00330397	0.000319927	0.00143361
PS(13:0/17:1(9Z))	705.496	0.00169098	0.0217954	0.00253564	0.00163495	0.00231772	0.000329399	0.00661711	0.00033073	3.32459e-05	0.00128707	0.00166694	0.00379253	0.000953012	0.00121551	0.00178425	0.00197058	6.89793e-05	0.00260127
PS(13:0/18:2(9Z,12Z))	717.519	0.0036787	0.00509764	0.00299878	0.00310079	0.000879696	0.000756293	0.00588916	0.00103358	0.000836572	0.000286703	0.000914302	0.000414392	0.000621785	0.00125088	0.000559182	0.00062489	0.00043268	0.00828281
PS(13:0/18:3(6Z,9Z,12Z))	715.37	0.0108449	0.00210951	0.00357952	0.00193979	0.000864236	0.000854091	0.00232296	0.00336896	0.000441649	0.00353963	0.00028259	0.00183295	0.000170648	0.00174122	0.00227115	0.00427567	0.00089286	0.00342991
PS(13:0/18:4(6Z,9Z,12Z,15Z))	713.482	0.00655642	0.00139636	0.00120576	0.00342864	0.00086412	0.000286654	0.000411892	0.00967855	0.000220968	0.00125057	0.000976227	0.000530987	0.000795495	0.00219341	0.0058393	0.00155637	0.000540521	0.00902652
PS(13:0/20:1(11Z))	747.478	0.00562323	0.007487	0.0200312	0.00227971	0.00113377	0.00092791	0.00144828	0.00339581	0.00207331	0.00340375	0.00179977	0.00056406	0.00305555	0.0040647	0.00250454	0.00256395	0.00140769	0.00343028
PS(13:0/20:2(11Z,14Z))	745.473	0.00266859	0.004918	0.000633311	0.00261158	0.00164377	0.00654191	0.000421331	0.00369389	0.000101178	0.00220443	0.000646244	0.000311477	0.00118094	0.000542509	0.00127486	0.00326915	0.00110256	0.00107134
PS(13:0/20:3(8Z,11Z,14Z))	743.482	0.00117383	0.00752001	0.00263054	0.00241333	0.000772559	0.000424952	0.00192016	0.00192367	0.000383951	0.00240493	0.000403623	0.000710588	0.000220235	0.000344433	0.00575581	0.00346495	0.0109067	0.0026072
PS(13:0/20:4(5Z,8Z,11Z,14Z))	741.412	0.00916714	0.0187863	0.0122409	0.00543602	0.000868783	0.00143096	0.000452896	0.000631312	0.000390475	0.00521533	0.00131712	0.000283919	0.00287287	0.000833591	0.00165916	0.00535231	0.000212893	0.00549058
PS(13:0/20:5(5Z,8Z,11Z,14Z,17Z))	739.358	0.00376893	0.00448266	0.00241809	0.002656	0.00237073	0.00687682	0.000249814	0.000535372	0.00138897	0.000719051	0.000132474	0.00108798	0.00152565	0.000406108	0.00298951	0.00253524	0.00509025	0.00831693
PS(13:0/22:0)	777.565	0.0295238	0.00145965	0.00277598	0.0021466	0.000253528	0.00137259	0.0012236	0.000718956	6.57346e-05	0.00226493	0.000462587	0.00149842	0.000202089	0.00036997	0.00148518	0.0036496	2.26627e-05	0.00100776
PS(13:0/22:1(11Z))	775.554	0.00133792	0.000805234	0.00289788	0.00231205	0.00435259	0.000122016	0.000498132	0.00411242	0.000141098	0.00370357	0.000275472	0.000579275	0.00113418	0.000287304	0.00284601	0.00117541	0.00197449	0.0017968
PS(13:0/22:2(13Z,16Z))	773.587	0.00336205	0.00131784	0.00274363	0.00260799	0.000918911	0.000737236	0.00160298	0.00605117	0.00141249	0.000318893	0.00186443	0.00175369	0.00152653	0.000854598	0.00138353	0.00275572	0.000190456	0.00118552
PS(13:0/22:4(7Z,10Z,13Z,16Z))	769.5	0.00607676	0.000583081	0.00481194	0.0026742	0.00245515	0.000607177	0.00206556	0.000223987	0.00120239	0.00170528	0.000251189	0.0022144	0.00222638	0.000157586	0.00227444	0.00213366	0.000318451	0.000632405
PS(13:0/22:6(4Z,7Z,10Z,13Z,16Z,19Z))	765.394	0.00763457	0.00239575	0.00269772	0.003589	0.0035289	0.000218642	0.00220219	0.000710568	0.00130127	0.00341032	0.000347284	0.00260368	0.000260209	4.18437e-05	0.00115852	0.00273223	0.000634719	0.00508224
PS(14:0/0:0)	469.244	0.0160258	0.0137683	0.0351567	0.00227502	0.00413935	0.010902	0.0231573	0.0435609	0.00324988	0.0094165	0.00729334	0.00433512	0.00637059	0.000269247	0.00272368	0.00272734	0.00182363	0.0185078
PS(14:0/12:0)	651.407	0.00574556	0.00375616	0.00845654	0.00972079	0.00461979	0.000207477	0.00307931	0.012027	0.000292737	0.00792504	0.00125767	0.00301232	0.00183038	0.000909549	0.00275013	0.00140433	0.00377217	0.000168557
PS(14:0/14:0)	679.347	0.0104648	0.0216814	0.00441846	0.00133298	9.55257e-05	0.00599355	0.0151643	0.00912404	0.0021085	0.00705465	0.00134193	0.000477052	0.00140527	0.00341729	0.00668561	0.00353794	0.000271184	0.00319124
PS(14:0/20:3(8Z,11Z,14Z))	757.411	0.00545282	0.00716079	0.00102436	0.00114465	0.00236405	0.00097966	0.00195688	0.00388796	0.000229782	0.00191123	0.00102224	0.000522656	0.00313995	0.000176536	0.00170281	0.00349391	0.000963764	0.00132389
PS(14:1(9Z)/0:0)	467.216	0.0132325	0.0306721	0.0566408	0.0536547	0.00478975	0.00173719	0.00323832	0.00597608	0.00180047	0.0030307	0.00366877	0.00139902	0.0147032	0.00206309	0.00964382	0.00151838	0.00183554	0.00520179
PS(14:1(9Z)/14:1(9Z))	675.455	0.00793435	0.00161283	0.00591594	0.00160643	0.00259904	0.00296206	0.00199181	0.000950619	0.00217317	0.00529161	0.000919602	0.00444158	0.00152032	0.00156167	0.00180506	0.0134322	0.000508519	0.00189195
PS(14:1(9Z)/20:4(5Z,8Z,11Z,14Z))	753.464	0.00117051	0.00342668	0.00128253	0.00349479	0.00140366	0.00093437	0.00312449	0.00388451	0.00156429	0.00178108	0.000295458	0.00673134	0.00932527	0.00150143	0.00431943	0.00171934	0.00229951	0.00462879
PS(14:1(9Z)/20:5(5Z,8Z,11Z,14Z,17Z))	751.456	0.00345668	0.000737815	0.00115221	0.00298111	0.000124002	0.00273651	0.00262738	0.00121875	0.000691106	0.00394269	0.000892945	0.000383582	0.000821142	0.00252511	0.00157959	0.00232412	0.00116821	0.00609257
PS(14:1(9Z)/22:2(13Z,16Z))	785.521	0.107872	0.0359509	0.0399542	0.0173511	0.0692211	0.0161494	0.0164565	0.0138761	0.00507463	0.199398	0.0144118	0.0113309	0.0116262	0.0194412	0.00598992	0.00785328	0.00850313	0.00937752
PS(14:1(9Z)/22:4(7Z,10Z,13Z,16Z))	781.461	0.0218954	0.00593289	0.00881219	0.00664021	0.0231636	0.000929381	0.000290798	0.00078322	0.00244428	0.00662028	0.000955259	0.000711447	0.0184464	0.000948011	0.00273723	0.00244302	0.00026733	0.00762652
PS(15:0/0:0)	483.246	0.0129667	0.0265836	0.0329875	0.00405636	0.00531282	0.000790776	0.00478676	0.00410463	0.00436659	0.00870404	0.00323911	0.00106898	0.00575578	0.00769619	0.00286649	0.00121104	0.00577408	0.0168112
PS(15:0/20:3(8Z,11Z,14Z))	771.522	0.0024574	0.0209601	0.0012946	0.000898576	2.80996e-05	0.0010125	0.000269783	0.00329824	0.00054148	0.00229203	0.00349106	0.000756275	0.00190809	0.00129393	0.00375961	0.00806119	0.000296507	0.00196271
PS(15:0/20:5(5Z,8Z,11Z,14Z,17Z))	767.55	0.00607753	0.0121912	0.00331292	0.000704629	0.00145012	0.000965073	0.000372466	0.000720839	0.000536333	0.000777483	0.000264992	0.0023784	0.00326821	0.00364374	0.00196546	0.00292159	0.0011463	0.00310734
PS(15:0/22:1(11Z))	803.524	0.00497388	0.00120912	0.00237678	0.00283619	0.00464648	0.000789264	0.00440418	0.00231233	0.000295004	0.00682145	0.00128321	0.000956366	0.000985043	0.00367728	0.00113356	0.00379173	0.000398915	0.00194967
PS(15:0/22:2(13Z,16Z))	801.587	0.000655033	0.0074255	0.00397017	0.000797015	0.00104535	0.00060679	0.00269073	0.00255932	0.00139036	6.52725e-06	0.000641558	0.000603034	0.00600056	0.000329016	0.00403191	0.00327641	0.000345558	0.000608455
PS(15:0/22:6(4Z,7Z,10Z,13Z,16Z,19Z))	793.529	0.00322145	0.00616224	0.0108932	0.000687056	0.00933485	0.000820906	0.0016647	0.000643201	0.00156859	0.00301017	0.000561497	0.00043034	0.000474519	0.000105155	0.0037848	0.00135096	0.000492838	0.0011542
PS(15:1(9Z)/0:0)	481.284	0.0240467	0.0255615	0.0283987	0.0212151	0.00670034	0.00029639	0.0130113	0.014834	0.00651887	0.00196551	0.0164998	0.00283849	0.00503797	0.00737794	0.0157534	0.00482445	0.00423586	0.0152104
PS(15:1(9Z)/22:2(13Z,16Z))	799.532	0.00348882	0.00260128	0.00276808	0.00185919	0.00395024	0.00176373	0.0062877	0.00261044	0.000294797	0.000612999	0.000860528	0.000508409	0.00139038	0.00292891	0.00250794	0.00515667	0.000356116	0.00181973
PS(15:1(9Z)/22:4(7Z,10Z,13Z,16Z))	795.51	0.00176863	0.00443405	0.00494376	0.000877859	0.000158758	0.000344327	0.000401261	0.000560051	0.000909944	0.00647191	0.000161513	0.00133977	0.00010463	0.00216072	0.000947181	0.00291528	0.000506055	0.00348993
PS(16:0/0:0)	497.297	0.0119534	0.00229021	0.0213644	0.00691405	0.00616073	0.00340385	0.00589533	0.00668078	0.00390212	0.0153476	0.000153175	0.000825546	0.0183114	0.00602766	0.00182452	0.00188177	0.00289087	0.0316711
PS(16:0/16:0)	735.449	0.00130679	0.00320279	0.00498716	0.00351624	0.00199755	0.00218595	0.00103444	0.00254623	0.000328399	0.00041211	0.000841269	0.000728915	0.0039085	0.00123877	0.00305891	0.0024831	0.00303358	0.00594598
PS(16:0/18:1(11Z))	761.564	0.00780706	0.0397483	0.00197111	0.00172426	0.000634551	0.00114294	0.00572434	0.00557909	0.000332704	0.0031832	0.000893032	0.000224046	0.000200541	0.00263616	0.00444475	0.00282744	0.000535144	0.00162753
PS(16:0/20:0)	791.614	0.00763412	0.00660695	0.0026203	0.00320107	0.00146391	0.000436322	0.0039689	0.0105115	0.00155073	0.0186397	0.000109287	0.00127425	0.00174465	0.000296965	0.00177561	0.00478706	0.000202601	0.00073989
PS(16:0/22:1(11Z))	817.589	0.000427042	0.00930689	0.00354886	0.000443305	0.00124208	0.000618811	0.000311554	0.00348162	0.000459606	0.00417815	0.000641963	0.00153318	0.00297433	0.00244994	0.00239465	0.00569071	0.00208949	0.00752499
PS(16:0/22:2(13Z,16Z))	815.545	0.00975847	0.0013934	0.00851658	0.00442115	0.00183349	0.00453588	0.00965297	0.00112121	0.000671242	0.000399187	0.00884329	0.00111961	0.0023479	0.000666951	0.00213396	0.00101112	0.000470515	0.0021488
PS(16:0/22:6(4Z,7Z,10Z,13Z,16Z,19Z))	807.465	0.00145141	0.00166575	0.00348441	9.42349e-05	0.00430843	0.0041062	0.000321732	0.00442127	0.000702361	0.000278212	0.000387976	0.00112824	0.000153598	0.00050299	0.00102189	0.00201368	9.05104e-05	0.002044
PS(16:1(9Z)/0:0)	495.291	0.00386534	0.00425254	0.00404892	0.0313663	0.00215336	0.00141559	0.00918186	0.011999	0.00473337	0.00413235	0.00550974	0.00635417	0.00238898	0.00549454	0.00284443	0.00302425	0.000793343	0.00242442
PS(16:1(9Z)/20:5(5Z,8Z,11Z,14Z,17Z))	779.411	0.0516133	0.00107084	0.00439404	0.00204941	0.000313097	0.000929048	0.00108857	0.0076521	0.000101064	0.00058667	0.000243502	0.000174019	0.00150482	0.0003845	0.0011278	0.00334443	0.000661244	0.00241078
PS(16:1(9Z)/22:2(13Z,16Z))	813.526	0.0218857	0.00850081	0.0119019	0.00293157	0.00283562	0.00733749	0.00307309	0.0186488	0.00227623	0.00195419	0.00677209	0.0175376	0.000326235	0.0122927	0.00174049	0.00396467	0.000111086	0.0116129
PS(16:1(9Z)/22:4(7Z,10Z,13Z,16Z))	809.461	0.00551934	0.00862045	0.0122267	0.00574865	0.00537582	0.000384792	0.00211818	0.00798518	0.000126116	0.00531804	0.00103275	0.00443941	0.00070214	0.00196073	0.0065216	0.0012942	0.00092675	0.00212333
PS(16:1(9Z)/22:6(4Z,7Z,10Z,13Z,16Z,19Z))	805.523	0.0027458	0.00346108	0.00938827	0.00270151	6.6369e-05	0.000305327	0.00103037	0.00367709	0.000626987	0.00311772	0.000202752	0.00701017	0.00293052	0.00248248	0.00319928	0.00348664	0.000937039	0.00211195
PS(17:0/14:1(9Z))	719.366	0.0030672	0.00410802	0.0119179	0.00253824	0.000882472	0.00378985	0.010599	0.00744557	0.000931729	0.00196808	0.000166535	0.00158995	0.00222929	0.00226724	0.0107613	0.0118899	0.000401228	0.00347106
PS(17:0/20:4(5Z,8Z,11Z,14Z))	797.516	0.00337701	0.0143775	0.0011141	0.000124908	0.000540927	0.000856638	0.000816079	0.00031419	0.000382831	0.000320501	0.000695389	0.00181156	0.00321654	0.000253564	0.00320929	0.00152789	0.000388897	0.00374591
PS(17:0/21:0)	819.645	0.00274063	0.00794749	0.01862	0.000406883	0.00100444	0.00137379	0.000520915	0.000683869	0.00130029	0.00148664	0.00117281	0.000359544	0.00172971	0.0197022	0.00134188	0.00270895	0.000448217	0.00253433
PS(17:0/22:1(11Z))	831.655	0.00147033	0.00344522	0.00746379	0.00199731	0.00164851	0.00380135	0.00437687	0.00173722	0.000659782	0.00337621	0.00206021	0.00047276	0.00386624	0.00198008	0.00298723	0.00289925	0.000491901	0.00149552
PS(17:0/22:2(13Z,16Z))	829.597	0.00153894	0.00730491	0.00693015	0.000687284	0.00090033	0.000360148	0.00598922	0.00792529	0.000881975	0.00686096	0.00012167	0.00118978	0.000760767	0.000945745	0.00188221	0.00201472	0.000406655	0.00111212
PS(17:0/22:4(7Z,10Z,13Z,16Z))	825.54	0.00834447	0.00369644	0.011623	0.00398843	0.000715955	0.00484686	0.000892151	0.000672765	0.000857002	0.00637626	0.00285978	0.00100744	0.00120046	0.00385083	0.00290564	0.00398033	0.00122576	0.00164124
PS(17:1(9Z)/0:0)	509.175	0.0251731	0.00627535	0.00976337	0.00223452	0.00854098	0.00419021	0.0025706	0.0279217	0.00537637	0.0208326	0.00258093	0.0060609	0.00286068	0.00427354	0.00473789	0.00424835	0.0017975	0.0271979
PS(17:1(9Z)/22:2(13Z,16Z))	827.597	0.00332803	0.0116147	0.0010834	0.00205062	0.00267417	0.00206311	0.00258855	0.000473456	0.00210238	0.0012244	0.00106218	0.00187575	0.0012225	0.000561848	0.00336619	0.00573832	0.00129876	0.0039808
PS(17:1(9Z)/22:4(7Z,10Z,13Z,16Z))	823.464	0.000375769	0.00983667	0.000113153	0.00973408	0.000773623	0.00331365	0.000346044	0.00252352	0.000641401	0.00651035	0.000201652	0.000686801	0.0029662	0.000157831	0.00338525	0.0111846	0.000861925	0.0023809
PS(17:2(9Z,12Z)/0:0)	507.182	0.0258049	0.00596289	0.0291303	0.0242883	0.00356953	0.000288281	0.00299712	0.0047819	0.00261585	0.00976996	0.00454705	0.00183966	0.00392033	0.00374994	0.00876452	0.000708361	0.00213806	0.0167759
PS(17:2(9Z,12Z)/22:4(7Z,10Z,13Z,16Z))	821.43	0.00752038	0.00419295	0.00300587	0.000819707	0.000648688	0.00203666	0.000194031	0.00223923	0.000213814	0.000923464	0.00134462	0.000265229	0.00023591	0.00209591	0.00276109	0.00182096	0.000734831	0.000378497
PS(18:0/0:0)	525.247	0.0164524	0.0249762	0.00808751	0.0133351	0.00645271	0.00339176	0.00769499	0.0189674	0.00164637	0.00676141	0.00429113	0.00560655	0.00787244	0.00633319	0.00522151	0.0023097	0.00627983	0.0130931
PS(18:0/12:0)	707.539	0.00282453	0.00538123	0.00581651	0.00254985	0.0013615	0.000914111	0.000252242	0.0018433	0.00248166	0.000887748	0.00172662	0.00455642	0.000786532	0.000314239	0.00151046	0.00172394	0.000997038	0.00813749
PS(18:0/18:1(9Z))	789.665	0.0851665	0.0133129	0.00557947	0.00800585	0.0344823	0.0061506	0.0125533	0.00219501	0.00371282	0.0243327	0.00378317	0.00795917	0.000318488	0.0265079	0.00343902	0.0090808	0.000572393	0.00382443
PS(18:0/20:4(5Z,8Z,11Z,14Z))	811.529	0.00375624	0.0010276	0.00316251	0.00433078	0.00207356	0.000414873	0.000792926	0.000627186	0.00119501	0.00605722	0.00455997	0.00579422	0.00614365	0.0019046	0.0162707	0.00465358	0.00111517	0.00644058
PS(18:0/22:1(11Z))	845.599	0.000294994	0.000779327	0.00302276	0.00145278	0.00177343	0.00103442	0.00117629	0.00473827	0.000966128	0.00028191	0.000282925	0.000479528	7.72817e-05	0.000246291	0.00296247	0.00271292	0.00199054	0.00064455
PS(18:0/22:2(13Z,16Z))	843.691	0.000545662	0.0023661	0.00578498	0.00127302	0.000761611	0.000776467	0.00139943	0.0101341	0.000163232	0.00129524	0.000365224	0.000130363	0.000256322	0.00182334	0.00276579	0.00400845	0.000202282	0.00172359
PS(18:0/22:6(4Z,7Z,10Z,13Z,16Z,19Z))	835.582	0.00117571	0.00121841	0.000830278	0.000615373	0.00109851	0.00087564	0.000522199	0.0156118	0.000378818	0.00138698	0.000219074	0.000545648	0.000147139	0.00226646	0.00340739	0.00368839	0.00142355	0.000904396
PS(18:1(9Z)/0:0)	523.235	0.0310268	0.00103359	0.0133197	0.00715677	0.00582046	0.000688571	0.0105788	0.00174111	0.0136064	0.00325371	0.0128487	0.00723193	0.013663	0.00287544	0.00683385	0.00437093	0.00108232	0.014426
PS(18:1(9Z)/18:1(9Z))	787.525	0.244527	0.0229069	0.0226001	0.0253865	0.0726858	0.0354226	0.0389606	0.0351286	0.0206088	0.0228479	0.0217703	0.00600163	0.00512944	0.0476636	0.00328963	0.00169331	0.0161436	0.0257795
PS(18:1(9Z)/22:2(13Z,16Z))	841.492	0.0018484	0.00170719	0.00387379	0.000283889	0.000271431	0.000354765	0.0034645	0.00375452	8.23612e-05	0.00150746	0.00157539	0.00332579	0.00103092	0.00136076	0.00169494	0.00260562	0.00107426	0.00116876
PS(18:1(9Z)/22:4(7Z,10Z,13Z,16Z))	837.54	0.00247174	0.00126491	0.00970749	0.00170243	0.000347672	0.00110802	0.00339834	0.00325352	5.47481e-05	0.00290388	0.000231243	0.000477776	0.000198081	0.00234937	0.00191622	0.00241266	0.00166233	0.00306996
PS(18:1(9Z)/22:6(4Z,7Z,10Z,13Z,16Z,19Z))	833.498	0.00148498	0.00195547	0.00283351	0.00102051	0.00180029	0.00253368	0.000231725	0.000243919	0.00225643	0.00213633	0.000826362	0.000779394	0.00129324	0.000715697	0.00103514	0.00123472	0.000545356	0.000930783
PS(18:2(9Z,12Z)/0:0)	521.339	0.00357172	0.00501375	0.00639472	0.0152598	0.00190185	0.000458922	0.012173	0.014667	0.00404074	0.00946271	0.00620203	0.00825645	0.00400449	0.0109077	0.00751082	0.00159366	0.00872149	0.0130868
PS(18:2(9Z,12Z)/18:2(9Z,12Z))	783.459	0.0309786	0.0113312	0.0200855	0.00484609	0.00932424	0.00169294	0.000431224	0.00701039	0.00147623	0.00138884	0.00113211	0.00249127	0.00226569	0.00620258	0.00208464	0.00345124	0.00044593	0.00337218
PS(18:2(9Z,12Z)/22:2(13Z,16Z))	839.587	0.000411853	0.0103745	0.00560797	0.00157965	0.00132543	0.00120267	0.000417209	0.00764031	0.000866332	0.000457445	0.00146519	0.00247072	0.000911475	0.001517	0.00557753	0.002265	0.000700126	0.00634807
PS(18:3(6Z,9Z,12Z)/0:0)	519.447	0.00704134	0.00332094	0.0066819	0.010698	0.00213792	0.00583767	0.00373176	0.0129082	0.00198342	0.0123506	0.00540637	0.00132609	0.00489158	0.00253201	0.00733815	0.00255488	0.0023609	0.0268621
PS(18:4(6Z,9Z,12Z,15Z)/0:0)	517.176	0.00966719	0.0110533	0.0293052	0.00569382	0.0180797	0.00146985	0.00817449	0.0194554	0.0154851	0.0232268	0.00807252	0.00530233	0.00245697	0.000387274	0.00111973	0.0188829	0.00286009	0.0290457
PS(19:0/0:0)	539.417	0.0056873	0.0637926	0.0143327	0.0108734	0.00765773	0.000257576	0.00859182	0.00491258	0.00134808	0.00450706	0.00271937	0.0026538	0.00602961	0.00760843	0.0030606	0.00253792	7.23509e-05	0.000104298
PS(19:0/21:0)	847.634	0.00224585	0.0104654	0.00247563	0.00222101	0.000248581	0.00123188	0.000743034	0.00202983	0.000337583	0.00364606	0.000659731	0.000508372	0.000672298	0.00135784	0.00277142	0.00294097	0.000629005	0.00116749
PS(19:0/22:0)	861.641	0.00170996	0.00128805	0.000500009	0.000126647	0.00171094	0.00217285	0.000410849	0.0020626	0.000358243	0.000646022	0.000365752	0.000861782	0.000785838	0.00037525	0.00242667	0.00388207	0.000443343	0.00095633
PS(19:0/22:1(11Z))	859.646	0.00158014	0.00177845	0.00182584	0.000804388	0.00083197	0.00741437	0.000819095	0.00382718	0.00197997	0.0011869	0.000467395	0.000421206	0.00106657	0.000342931	0.00300016	0.00183565	0.000207362	0.00141406
PS(19:0/22:2(13Z,16Z))	857.6	0.00212844	0.00258715	0.000704071	0.000278335	0.00152465	0.00374872	0.00254996	0.00185089	0.000490867	0.00128865	0.000165136	0.000214273	0.00198582	0.000545019	0.00148294	0.00232884	0.00047749	0.00164796
PS(19:0/22:4(7Z,10Z,13Z,16Z))	853.53	0.00413809	0.00307356	0.000814914	0.00173497	0.000209725	0.000946949	0.00234614	0.00183689	0.000397512	0.00372332	0.0015502	0.000982928	0.000716401	0.00206936	0.00283547	0.00314012	0.00103189	0.00165768
PS(19:0/22:6(4Z,7Z,10Z,13Z,16Z,19Z))	849.608	0.00158408	0.00101152		0.000347774	0.000257438	0.000365195	0.000701943	0.0034052	0.000227076	0.000386371	0.000293725	0.000344546	0.00134135	0.00139515	0.00243333	0.00351212	0.000147432	0.00087871
PS(19:1(9Z)/0:0)	537.374	0.0129926	0.000825178	0.00946446	0.00579011	0.0040902	0.00136577	0.00196776	0.00467316	0.00543625	0.012668	0.00875626	0.00317648	0.00223544	0.0039772	0.0049561	0.0204503	0.0106532	0.00956068
PS(19:1(9Z)/22:2(13Z,16Z))	855.611	0.000365363	0.0042534	0.000864193	0.000742346	0.00147675	0.0020693	0.000903162	0.000675067	0.000145768	0.00354834	0.00185761	0.000486408	0.000218765	0.000214572	0.00298926	0.00351513	0.0004799	0.000732833
PS(19:1(9Z)/22:4(7Z,10Z,13Z,16Z))	851.567	0.000514919	0.00133355	0.00580652	0.000414173	0.00199872	0.00935457	0.00170771	0.00111595	0.00129681	0.000964571	8.9571e-05	0.000998309	0.00129602	0.000300886	0.00197645	0.0014303	0.00157922	0.00190185
PS(20:0/0:0)	553.432	0.00573223	0.117959	0.0314836	0.0434751	0.00767493	0.278552	0.0156868	0.0119636	0.000904151	0.00750909	0.0108583	0.00614969	0.0354325	0.0164983	0.0106295	0.00242897	0.00660645	0.0107301
PS(20:0/22:1(11Z))	873.725	0.00028423	0.00731612	0.00193696	0.00443516	0.00338043	0.00103268	0.000877633	0.000524486	0.00032449	0.000577701	0.00045963	0.00274593	0.000986695	0.00106423	0.00275049	0.0028749	0.000824934	0.00153265
PS(20:0/22:2(13Z,16Z))	871.606	0.00313467	0.00514305	0.00401757	0.00154883	0.00182961	0.000551924	0.00103008	0.00100558	0.0015863	0.00200361	0.000336687	0.00117053	0.000346445	0.00077876	0.00163673	0.00154138	0.000267813	0.00384063
PS(20:0/22:4(7Z,10Z,13Z,16Z))	867.539	0.00266456	0.000928773	0.00152184	0.000687689	0.000378194	0.000762185	0.000745353	0.00260442	0.000132816	0.00201775	0.000145413	0.000519389	0.00191845	0.000378911	0.00340968	0.0061409	0.000604366	0.00121435
PS(20:1(11Z)/0:0)	551.311	0.0187826	0.0952264	0.0389124	0.0199266	0.023101	0.15151	0.00166578	0.0335973	0.0113623	0.00788746	0.00536112	0.00540856	0.0142273	0.00842169	0.00139149	0.00582565	0.0126888	0.00348973
PS(20:1(11Z)/22:2(13Z,16Z))	869.524	0.00262612	0.0018233	0.000858337	0.00143802	0.000254849	0.000724913	0.00196633	0.00217004	0.000146774	0.00111823	0.000661632	0.000269108	0.0001338	0.00199872	0.00126914	0.0024926	0.00112146	0.00315981
PS(20:1(11Z)/22:4(7Z,10Z,13Z,16Z))	865.499	0.000425137	0.00768011	0.00542222	0.00108031	0.00116919	0.00189423	0.00198083	0.00153179	0.000419117	0.000328868	0.000451768	0.000298613	0.000372148	0.000311735	0.00303243	0.00545386	0.000104514	0.000742092
PS(20:2(11Z,14Z)/0:0)	549.393	0.00914317	0.00919809	0.0142483	0.00252209	0.00643135	0.0337937	0.00624985	0.00528868	0.00249842	0.00212954	0.00103766	0.00314457	0.00261962	0.00298741	0.0289426	0.00559282	0.00816125	0.00486103
PS(20:2(11Z,14Z)/22:4(7Z,10Z,13Z,16Z))	863.697	0.000124286	0.00206078	0.00133047	0.00102331	0.000375315	0.000985048	0.000601758	0.000573714	0.000554646	0.000303059	0.000152906	0.000591783	0.00112172	0.000420931	0.00284285	0.00178564	0.000602117	0.00119162
PS(20:3(8Z,11Z,14Z)/0:0)	547.32	0.00179729	0.0291649	0.0133593	0.00598535	0.011774	0.0336753	0.00111636	0.00272464	0.00108739	0.0134659	0.000183694	0.00542759	0.00512321	0.00123424	0.00128956	0.00225693	0.00617102	0.00379446
PS(20:4(5Z,8Z,11Z,14Z)/0:0)	545.261	0.0133339	0.00147881	0.00116034	0.0181428	0.000673611	0.00127444	0.000341487	0.0123619	0.00129621	0.0118051	0.0011945	0.00411732	0.00356533	0.00525784	0.001341	0.00220927	0.00160845	0.00222183
PS(20:5(5Z,8Z,11Z,14Z,17Z)/0:0)	543.277	0.00074375	0.00897983	0.00259473	0.00324233	0.00537068	0.00311025	0.00442807	0.00411498	0.0009094	0.0126082	0.000697908	0.00572115	0.000767415	0.00336411	0.00217203	0.00806581	0.00191832	0.00912481
PS(21:0/22:0)	889.711	0.00239984	0.00416585	0.00370147	0.00159663	0.000248161	0.00167801	0.00371188	0.00274639	0.00111169	0.000312375	0.000140538	0.000838973	0.000503684	0.00148518	0.0026163	0.00290443	0.000512344	0.000974778
PS(21:0/22:1(11Z))	887.715	0.00394277	0.000388335	0.00463123	0.00207057	0.000193165	0.000301333	0.00434222	0.000369878	0.000348584	0.00240502	0.000290608	0.00137035	0.00432624	0.000548529	0.00271167	0.00180854	0.00036404	0.00493178
PS(21:0/22:2(13Z,16Z))	885.577	0.00743812	0.00292919	0.00202958	0.000282426	0.00117972	0.00231391	0.000415334	0.00208786	8.0785e-05	0.000313923	0.000338791	0.00158123	0.00169702	0.000321726	0.00272156	0.00304817	0.000728142	0.000909546
PS(21:0/22:4(7Z,10Z,13Z,16Z))	881.667	0.000263088	0.00798986	0.000686253	0.000429322	0.000242497	0.000853057	0.00135162	0.00191884	0.000172002	0.00152201	0.00158698	0.000839438	7.94021e-05	0.000197551	0.00112345	0.00256755	0.000329508	0.000824867
PS(21:0/22:6(4Z,7Z,10Z,13Z,16Z,19Z))	877.617	0.000423416	0.00108892	0.000922761	0.00282347	0.00117355	0.00387023	0.00251288	0.00112516	8.57441e-05	0.0034741	0.000170927	0.00238455	0.000189241	0.00258303	0.0031045	0.00188048	0.000307308	0.000755613
PS(22:0/0:0)	581.427	0.00166468	0.03872	0.0218587	0.0123384	0.00707002	0.0202096	0.0091166	0.00959512	0.000813451	0.014964	0.0094924	0.00383513	0.00955923	0.00844037	0.00344679	0.00602989	0.00720249	0.00193178
PS(22:0/12:0)	763.464	0.00141823	0.0104947	0.00457971	0.00282497	0.000116077	0.000236378	0.00346341	0.00447905	0.000145951	0.00882918	0.000157075	0.00046822	0.00345509	0.00132954	0.00249379	0.00906935	0.00198943	0.00211046
PS(22:0/20:0)	875.668	0.00300593	0.0018997	0.000717187	0.000219988	0.000589412	0.00245994	0.00596965	0.00512463	0.000658775	0.00188493	0.000415994	0.000190873	0.000660543	0.000873997	0.00345682	0.00237619	0.000449507	0.000759222
PS(22:0/22:0)	903.77	0.00146481	0.00464971	0.000660024	0.00380177	0.00118989	0.000373375	0.00128715	0.000968418	0.000218501	0.000498382	0.00037888	0.000550429	0.000799012	0.00115461	0.00205711	0.0033705	0.00088846	0.00134275
PS(22:0/22:1(11Z))	901.71	0.00203191	0.00586271	0.00461647	0.00187193	0.000197247	0.000789403	0.00142026	0.00198253	0.000544034	0.000492149	0.00122803	0.000434013	0.000228609	0.00163977	0.00308337	0.00083788	0.000362685	0.00550056
PS(22:0/22:2(13Z,16Z))	899.716	0.00156687	0.00122419	0.000598115	0.00625156	0.000425498	0.000805435	0.000391833	0.000973695	0.00145917	0.00152033	0.00119663	0.000655695	0.000860767	0.000488562	0.00288562	0.00352875	0.000290642	0.00188088
PS(22:0/22:4(7Z,10Z,13Z,16Z))	895.665	0.00130326	0.00143101	0.000984439	0.000200379	0.00134979	0.00157691	0.00104819	0.00170375	0.00233116	0.000255224	0.00179363	0.000278404	0.00346285	0.0011678	0.00292035	0.00387747	0.00117085	0.000739368
PS(22:1(11Z)/0:0)	579.366	0.00328696	0.0509177	0.0189405	0.0086689	0.00240106	0.0129414	0.0133426	0.0239274	0.00184394	0.00502799	0.00103368	0.00451385	0.000747512	0.00540163	0.00877686	0.00631908	0.00094793	0.00342602
PS(22:1(11Z)/22:2(13Z,16Z))	897.589	0.00188807	0.00165298	0.000773616	0.000339542	0.00143529	0.000633144	0.00461686	0.00158998	6.06124e-05	0.00127147	0.000296474	0.000706904	0.00241423	0.000621815	0.00165198	0.0029239	0.000268499	0.00449736
PS(22:1(11Z)/22:4(7Z,10Z,13Z,16Z))	893.534	0.00033867	0.00383024	0.00352535	0.00186521	0.00106813	0.0134737	0.00100772	0.000315301	0.00105476	0.000418096	0.00115349	0.000746847	0.000225436	0.000501961	0.00234256	0.00239534	0.000196452	0.00136946
PS(22:2(13Z,16Z)/0:0)	577.367	0.00457444	0.0208398	0.0309857	0.00977342	0.00718062	0.0063641	0.00168768	0.00204033	0.00494306	0.00367757	0.000318652	0.000963991	0.0011123	0.002286	0.00157247	0.00217088	0.001657	0.00997341
PS(22:2(13Z,16Z)/22:4(7Z,10Z,13Z,16Z))	891.603	0.00314665	0.000435817	0.00265348	0.000204225	0.000221309	0.00232502	0.000418904	0.0011231	0.000371531	0.00131661	0.000544684	0.000729097	0.000724591	0.0015776	0.00213659	0.00367795	0.00112045	0.00168341
PS(22:4(7Z,10Z,13Z,16Z)/0:0)	573.299	0.00371757	0.0124352	0.00245556	0.000738738	0.000152997	0.014294	0.00562747	0.00791692	0.0020952	0.00423211	0.00280151	0.00427452	0.00782141	0.00268809	0.00415315	0.00370267	0.0037734	0.0152118
PS(22:4(7Z,10Z,13Z,16Z)/22:6(4Z,7Z,10Z,13Z,16Z,19Z))	883.453	0.000246411	0.00108557	0.00452686	0.000215655	0.000160595	0.000939837	0.00077707	0.000961783	0.000384402	0.000445418	0.000321785	0.000321022	0.000647984	0.00056693	0.00396713	0.00311547	0.00113711	0.00129426
PS(22:6(4Z,7Z,10Z,13Z,16Z,19Z)/0:0)	569.291	0.011819	0.011644	0.0104138	0.0056605	0.00604096	0.0165952	0.00640337	0.00170716	0.00337932	0.00310043	0.00271468	0.000870169	0.00505565	0.00853975	0.00631611	0.00646623	0.0364113	0.00263874
PS(22:6(4Z,7Z,10Z,13Z,16Z,19Z)/22:6(4Z,7Z,10Z,13Z,16Z,19Z))	879.579	0.00219714	0.000723884	0.0025204	0.000201395	0.00454724	0.000611277	0.000474868	0.00739979	0.000961841	0.00194222	0.00523101	0.00261818	0.00248655	0.00115518	0.0027677	0.00293122	0.000460693	0.00255775
PS(6:0/6:0)	455.269	0.0105979	0.0323798	0.0351441	0.0119275	0.002589	0.000503325	0.00137995	0.0123949	0.00360132	0.00334209	0.000533629	0.00188332	0.00635894	0.00488201	0.00189499	0.00350472	0.00118002	0.00493387
PS(8:0/8:0)	511.176	0.0946967	0.0191872	0.00898769	0.00930183	0.00705446	0.000893653	0.0329561	0.0557781	0.00888959	0.0131819	0.00449996	0.00423375	0.0198142	0.0192465	0.0068686	0.00151519	0.000828517	0.0385776

## Sheet: Bacteria
	Relative abundance/g normalized stool
	Ctl diet no Tx				HFD no Tx				Ctl diet AOM-DSS				HFD AOM-DSS
Name	A1	A2	A3	A4	B1	B2	B3	B4	C1	C2	C3	C4	D1	D2	D3	D4	D5	D6
Lactobacillus	0.000671	0.000835	0.002304	0.0241	0.001032	0.000707	0.010775	0.007815	0.000783	0.002571	0.00052	0.000468	0.003142	0.003718	0.006891	0.00243	0.026183	0.007422
Coccoides	0.087816	0.100247	0.241194	0.984838	0.732332	0.262827	0.575758	0.113125	0.045624	0.039388	0.030422	0.090793	0.089564	0.064415	0.251042	0.08099	0.084712	0.021099
Bacteroides	0.388522	0.502198	1.00215	1.65079	0.625393	0.927231	0.255213	0.016723	0.810101	0.212105	0.574271	0.284417	0.368402	0.440026	1.21433	0.455018	0.194332	0.957218
Leptum	0.072244	0.112748	0.149758	0.718221	0.342306	0.136734	0.138424	0.126344	0.066005	0.041557	0.091277	0.235741	0.064199	0.074102	0.121112	0.181028	0.084306	0.066487
Ruminococcus	0.028608	0.043691	0.036704	0.067401	0.101628	0.033902	0.042945	0.030954	0.006633	0.010452	0.010744	0.038527	0.047783	0.021865	0.045794	0.019606	0.078053	0.024597
Prevotella	0.003054	0.004565	0.009102	0.182622	0.027241	0.013226	0.00545	0.001365	0.075014	0.045649	0.044665	0.014743	0.027904	0.03575	0.040592	0.020277	0.013917	0.017829
